# Supplementary material for: Cyclotide Evolution: Insights from the Analyses of Their Precursor Sequences, Structures and Distribution in Violets (Viola)
Source: Front Plant Sci. 2017 Dec 18;8:2058. doi: 10.3389/fpls.2017.02058 (PMC5741643; doi:10.3389/fpls.2017.02058)
Supplement: Supplementary file 3 [file Table3.XLSX]

## Sheet: 1
Viola species	precursor name	accession number	sequences
V. mandshurica	vima1-FA1	c32236_g1_i1_20_[437-168]_(REVERSE_SENSE)	#MDGKKMMVVGLIVLFAAFALPAAFASRNSFDEKNNLILEEALVAFAKRGSDINGYNCGETCWGFHCDRDDCSCGLTWPYCSKNSLDV#
V. mandshurica	%vima1-FA2U	c12301_g1_i1_4_[3-140]	&LLEEALTAFAKKGLDDLPCGGEICSRGFCTDPECTCERPRCVKIIY#
V. mandshurica	vima1-YS1V	c8382_g1_i1_16_[295-86]_(REVERSE_SENSE)	&SNHKLGGGTIFNCGETCFLGKCYTPHCLCGEYKFCYGKDSLEKNSNKAGEEALVALARKGLAAALAGLAN#
V. mandshurica	vima1-YS1	c13611_g2_i1_26_[475-2]_(REVERSE_SENSE)	#MKMVAGLMVVLVAAFALPSAFASLETKDFITGGAYENLVKSGAIEGSITMTKTIVSNPILEEALVAYSNHKLGGGTIFNCGETCFLGKCYTPGCSCGEYKLCYGTNSLEQNSNNAMEEAQLERALVTFAKKGLGGVPICGETCFQGACYTPGCT
V. mandshurica	vima1-YS2	c32861_g1_i1_11_[41-361]	#MKMVVGNVLVVAAAAFALIPASFTVEDVITHNLNGNLVTSRAIDGIIMTKTVISNPIFEEALLTYSINKLGGRAVCGETCFTGICYTPICVCGE&
V. mandshurica	vima1-YA1	c8285_g1_i1_6_[3-326]	&LPSAFASLEKKDVITREAYENLVNSGAIQGIAMTKTIISNPILEEALVTYAKNKLGGSIFNCGESCVLGTCYTPGCSCVYGLCSKNSLPDSNNNKEVVSSNSRNSLAI#
V. mandshurica	vima2-YA1	c8285_g1_i2_4_[3-326]	&LPSAFASLEKKDVITREAYENLVNSGAIQGIAMTKTIISNPILEEALVTYAKNKLGGSIFNCGESCVLGTCYTPGCSCVYGLCSKNSLPDSNNNKAYENHFAFALPSA&
V. mandshurica	vima1-YA2	c10362_g1_i1_14_[324-1]_(REVERSE_SENSE)	&AFALPAFATQDVITRDAYEALLKSGAAHGLTKTVISSPILEETLVSYANKKLGGLPVCGETCVGGTCNTPGCSCSWPVCTRNSLEAEKSNPLLEEALVTFAKKGLGGL&
V. mandshurica	vima1-YS5	c13390_g1_i2_13_[51-602]	#MKIFVGLVLFAAFALPAAFAAQQDVITVQAYEELLKNGAANGMTKTVISSPVLEEALVSYSKNKLGGLPVCGETCVGGTCNTPGCSCSWPVCTRNSLESTKSANPLLEEALTTFAKKGLGGLPVCGETCVGGSCYTPGCTCSWPVCTRNSLVTEKSNALLEEALVAFAKKGNLG&
V. mandshurica	vima1-YS4	c13390_g1_i1_12_[51-473]	#MKIFVGLVLFAAFALPAAFAAQQDVITVQAYEELLKNGAANGMTKTVISSPVLEEALVSYGKEKLGGNPGACGETCLWGKCYSASIGCSCSKYKVCTLNSLQEPLVASAKKAFALPAAFAARGDVITRQTY&
V. mandshurica	vima1-YY1	c9878_g1_i2_6_[33-452]	#MDAQKMKMVIGLVLVATAAFALMIPAASAVDHFITRRAYDNLVKSGAINDDPVMAKTIISNPVLEDAPLTYYSSNKLRGTELLCGGFCRFSLCRRGCYCDFPRCMKNSLDDSTTADEEAVFADSFARKALGLNAN#
V. mandshurica	vima1-QD1	c6965_g1_i1_24_[506-168]_(REVERSE_SENSE)	#METKKMNLGMLVGLVLIANFALAAFASLEKDVITADAIRALTKSNKLPADAINAIVKSKALVSKIELEEAFQLQDAKGVSDFRMPCGESCVWIPCFTSIVGCSCSGKVCWH#
V. mandshurica	vima1-PN1	c13586_g1_i1_26_[575-249]_(REVERSE_SENSE)	#MESKMMMLVLIATFALAAFASAAIEKDVITVDAVDALYKSNKFANEVVDALSKTKTKVPNLFLAEAFVKPNAAHGDVSIPCGESCVFIPCFTSVLGCRCRRNVCYR#
V. mandshurica	vima2-PN1	c8725_g1_i1_16_[449-177]_(REVERSE_SENSE)	&AAFASAAIEKDVITADAINALSKGNKFPNEVINALSNTKTMVPNLFLAETFLKPNATHTDASIPCGESCVYIPCFTKGIGCSCRSKVCYRG#
V. mandshurica	vima1-PP1	c3771_g1_i1_10_[325-143]_(REVERSE_SENSE)	&KFPNEVIKALSNTKTVVPNLARWIPKPPRRPPPISCGETCKFSSCFTRVFGCRCINKVCHT#
V. mandshurica	vima1-NK1	c38048_g1_i1_3_[2-226]	&NSNGMLDEKSITALTSKTIISKQLYEEAFLKDSNRIENLGGTGFTEPCGENCRILACGIPGCQCYKRVCYWNSLA#
V. mandshurica	vima1-DI1	c12721_g1_i1_7_[17-373]	#MGNKVVGFVLIIAAFALVVDADAITTLDQKDIISGHQVVAMLKSGQDLESMNAMLKRTAVVSGEVFESFFDIHNLEGEVVCGPSCMYGPVNCGINPSCKCNNKFCVMNSLRG#
V. mandshurica	vima2-DI1	c23476_g1_i1_7_[3-365]	&KTKIRKMVNKNVGLVLIIAAFTLVVDADANAITTLGRDIISGEQVVAMLKRGEGLESMNAMLKRTAVVTGEVLESFLDTHNLLKGDGVQCGPTCRFGPVNCGINPKCNCRNTLCVWDPLEY#
V. mandshurica	vima1-HS1	c11610_g1_i1_11_[115-447]	#MEMKKMIVGFLVIAAFALPAFATVEKDFITPEAIKMISGKANLNLDEKVISALTGKILISNPVIEEALLQHSNFNALGGKIPCGESCVWIPCITTVVGCSCSNKVCYMNS&
V. mandshurica	vima1-HS2	c25074_g1_i1_6_[1-351]	&EMKRMIVGLVLIATFALPALNATFEKDFITRQAINMVLKKANPNSNAMLDEQAIIALTGKILVSNPIIEEALLKHSNLNGLGRYPCGESCVYIPCITSIAGCSCSEKVCWHNSLAAN#
V. mandshurica	vima1-HS3	c16104_g1_i1_10_[45-422]	#MEMKSMIVGFALIAALALPAFATFEKDVITPTTVRMILEKVSPNSNMNILDEQVISALTSKTLISNPVVEEALLMHSHNTLGGSVPCGESCVWIPCISSVVGCSCSNKVCYMNSLAN#
V. mandshurica	%vima2-HS3	c16104_g1_i2_9_[43-360]	#MEMKRMIVGFALIAALALPAFATFEKDVITPTTVRMILEKVSPNSNMNMLDEKVISAMTSKTLISNPVVEEALLMHSHNTLGGSTPCGESCVWIPCI&
V. mandshurica	vima1-HS4	c13891_g1_i1_13_[157-486]	#MEMKNMVVGLLLIAAFALPALATSYEKDFITHETVQEILKKVGSNSNGMLDEQTISALTGKTIISNPLLEEALFKHSNSINALGGTFPCGESCVWIPCISSVVGCSCKS&
V. mandshurica	vima1-PS1	c13575_g1_i3_4_[1-234]	&KVSPNSNMGLLIKEQTISDLTGKILISNPLVEEALLRPSNVNALGGSIPCGESCVFIPCFTGIAGCSCKNKVCYYNSL&
V. mandshurica	vima1-GA1	c16046_g1_i1_25_[602-180]_(REVERSE_SENSE)	#MESNKKMQLVGFVLLAAFALPALASSFEKDVISPHAIQAVLEKRGLSKLEDDPVLSALARTKTIISNPVIEEALLNGANLNAGNGIPCAESCVFIPCTVTALLGCSCKSKVCYNSLQTKY#
V. mandshurica	vima1-RS2	c9192_g1_i1_4_[2-349]	&VALVLVATFVFPSLATFERDVITPEAIQAILDQKKTNPNSNYMLSDSEDVVNALTGKIVIADNLFLEEALRMMRSNSVKLDGIHCAETCLWGTCRTAYIGCSCENKICYKNSLLAN#
V. mandshurica	vima1-NS1	c16972_g3_i1_9_[89-439]	#MDAKKMFVALVLVATFVLPSLATFEKDFITPETIQAILKKTAPLSNIMLEEDVINALLKSKTVISNPVIEEALRKNSNGLNAAVPCGESCVWIPCVTSVIGCSCSNKVCYNSLI#
V. mandshurica	vima2-NS1	c16972_g3_i4_11_[86-451]	#MDAKKMFLALVLIATFAVIPSLATFEKDFITPEAIQAIFKKRAPLSNIMLEEDVMSALIKRKTVISNPVIEEALRKNSNGLNAAVPCGESCVWIPCVTSVIGCSCSNKVCYNSLI#
V. mandshurica	vima1-NS2	c16972_g3_i2_9_[86-454]	#MDAKKMFLALVLIATFAVIPSLATFEKDFITREAVQAILKKSAPLSNIMLEEDVMNALIKSKTVISNPVIEEALLRNSNGLNGIPCGESCVWIPCITSAVGCSCKSKVCYRNSLDI#
V. mandshurica	vima2-NS2	c16972_g3_i3_9_[89-442]	#MDAKKMFVALVLVATFVLPSLATFEKDFITPETIQAILKKTAPLSNIMLEEDVINALLKSKTVISNPIIEEALLKNSNGLNGIPCGESCVWIPCISGAIGCSCKSKVCYRNSLDN#
V. mandshurica	vima1-NS3	c8638_g1_i1_13_[242-9]_(REVERSE_SENSE)	&ILKKTAPHSKEAVMNAIINTKTVISVISNPGIEEALLKNSNGLSGSGHACLETCLFSSCFLTGCTCTHPNCWDNSLDI#
V. mandshurica	vima1-NF1	c13754_g1_i1_10_[3-440]	&GTKAQNTKHSSISKSKNQFSESMAGSKKMLVGILLLIAAALPAAMAYSSSFEKDFITPEAVESVLKRKAPLSNMMMEDEDVVLKIISTTKTIISNPVLEAAMLNNFNSANGIPCGESCVWIPCFSAAIGCSCSSKVCYRNSLDHKY#
V. mandshurica	vima1-NL2	c16310_g3_i1_4_[1-267]	&KDFITPETVRAILKKTNSNAMPSEDAINALTGKTLISSVVLNEALLKNLDNGLNGVVPCGESCVFIPCLTSAIGCSCKNKVCYKNSLDM#
V. mandshurica	%vima1-YS5V	c37409_g1_i1_10_[286-158]_(REVERSE_SENSE)	&LVSYSKNKLGGVVLCGETCYGRRCYSPGCYCGFPHCTKNSLAM#
V. mandshurica	%vima1-YV1U	c8359_g1_i1_27_[654-253]_(REVERSE_SENSE)	#MDAKSMLVGLLLVAVLALPAIASFEKDVITREAHDRLLKRKVGSLSSIMLEENAISGLLLSKTVISNPILEDALSMYVKNKGLGGIAFCGETCIFSSICYTPGCQCSSLVCLLNSLDA#
V. mandshurica	%vima1-AN1U	c37919_g1_i1_9_[209-42]_(REVERSE_SENSE)	&VKTVISNPVLEEALFKANHGVNGTVCQESCYVFGCATSVFGCSCQGGLCKKDSLDN#
V. mandshurica	%vima1-FA1V	c1356_g1_i1_11_[305-84]_(REVERSE_SENSE)	&RTVFFSRKRGSDINGLNCGETCWGFSCDHADCSCGLSLGVLRWKFEIENDGIDLREIGCLAVCVRAAELREMKM#
V. albida var. takahashii	valt1-FA1	c14417_g1_i1_4_[2-241]	&VVGLIVLFAAFALPAAFASRNSFDEKNSLLLEEALVAFAKRGGDINGLNCGETCWGFHCDRPDCSCGLTWPYCAKNSLDV#
V. albida var. takahashii	valt2-FA1	c14417_g1_i2_3_[2-223]	&LFAAFALPAAFASRNSFDEKNSLILEEALVAFAKRGSDINFLNCGETCWGFSCDRHDCSCGLSWPYCSKNSLDE#
V. albida var. takahashii	%valt1-FA2U	c10835_g1_i1_10_[357-190]_(REVERSE_SENSE)	&SLESTKSANPLLEEALTAFAKTGLGDLPCGGEICSRGFCSDPECTCERPRCVKKIY#
V. albida var. takahashii	%valt1-FS3U	c10835_g1_i1_14_[200-12]_(REVERSE_SENSE)	&KKSIKHANSATAHPLLEEALVAFSKKGNLGGLPVCGETCVCGTCNTPGCSCSLPVCTSSSLAM#
V. albida var. takahashii	valt1-YA1	c6327_g1_i1_47_[878-216]_(REVERSE_SENSE)	#MKDVITREAYGNLVNSRAIQGISMTKTIISNPILEEALVTYAKNKLGGSIFNCGESCVMGTCYTSGCSCVYGLCSKNSLPDSINNKAYENHFAFALPSAFASLEMKDVITREAYGNLVNSRAIQGISMTKTIISNPILEEALVTYAKNKLGGSIFNCGESCVMGTCYTSGCSCVYGLCSKNSLPTVVSSNSRNSLAI#
V. albida var. takahashii	%valt1-YS4	c18896_g1_i1_15_[344-3]_(REVERSE_SENSE)	&LEEALVSYSKEKLGGNPGACGETCLWGKCYSSSIGCSCNSYRVCTKNSLEEPLVASAKKDFALPAAFAAYQDVITLQTYEELLKNGDANGMTKTVISNPALEEALFSYAKEKLG&
V. albida var. takahashii	%valt2-YS4	c18896_g1_i2_29_[938-759]_(REVERSE_SENSE)	&LEEALVSYSKEKLGGNPGACGETCVMGKCYTASIGCSCDWYRVCTLNSLESTKSADPLAM#
V. albida var. takahashii	%valt3-YS4	c18896_g1_i3_13_[326-3]_(REVERSE_SENSE)	&LEEALVSYSKEKLGGNPGACGETCLFGKCYTASIGCSCNKYRVCTKNSLEEPLVASAKKAFAAHGDVITLQTYEELLKNGDANGMTKTVISNPALEEALFSYAKEKLGGR&
V. albida var. takahashii	%valt4-YS4	c18896_g1_i4_10_[206-3]_(REVERSE_SENSE)	&LEEALVSYSKEKLGGNPGACGETCVMGKCYTASIGCSCDWYRVCTLNSLESTKSADPLLEEPLAASAKKR&
V. albida var. takahashii	valt1-YY1	c1925_g1_i1_8_[27-461]	#MDTQKMKMVIGLVLVATAAFALMIPAASAVDDFITRRAYDNLVRSGAINDIPVMPKTIISNPVLEEALLNYYSNNKLGGSSYKCGESCFKTKCYTPGCKCDWPLCKKNSLDDSTTADEEAVFAAAFARKALAGLNAN#
V. albida var. takahashii	valt1-QD1	c28438_g1_i1_6_[49-387]	#METKKMNLGMLVRLVLIANFALAAFASLEKDVITADVIRALTKSNKLPADAINAILKSKTLVSKTELEEAFQLQDDNDATAFVIPCNESCVFIPCFTKAIGCSCRSKVCSR#
V. albida var. takahashii	%valt1-PN1	c45207_g1_i1_2_[1-138]	&LFLAEAFLNPNAAHGDFSIPCGESCVFIPCFTKAIGCSCRSKVCYR#
V. albida var. takahashii	%valt1-DI1	c10463_g1_i1_4_[3-146]	&VFESFLDIHNLEGEVVCGPTCEFGPVNCGINPSCRCNNRVCVYNSLSG#
V. albida var. takahashii	valt1-HS1V	c15159_g1_i1_19_[544-221]_(REVERSE_SENSE)	#MEMKKMIVGFLVIAAFALPAFATIEKDFISPEAIKKVFQKGNVSLDEKTISVLTSKILVSNPVMEEALLKHSNINAVGDTFCRETCYFFPCVTALIGCSCRLALCYK#
V. albida var. takahashii	valt2-HS1	c50373_g1_i1_7_[1-243]	&TFEKDFITPGAIKMISGKANLNLDEKVISALTGKILISNPVIEDALLKHSKLNALGGTHCGESCIWIPCISYLAQCYCSNN&
V. albida var. takahashii	valt1-HS4	c12757_g2_i1_8_[87-416]	#MEMKNMVVGLLLIAAFALPALATSFEKDFITPETVQEILKKVGSNSNGMLNEQTISALTSKTIISNPLLEEALFKHSNSINALGGTFPCGESCVFIPCISSVIGCSCKS&
V. albida var. takahashii	valt1-GA1	c12087_g1_i2_24_[688-275]_(REVERSE_SENSE)	&HLIRAAAKSITNQSINIIMESNKKMQLVGFVLLAAFALPALASSFEKDVISASAIQAVLEKRGLSKLEDDPVLSALARTKTIISNPVIEEALLNSANLKAGNGIPCAESCVWIPCTVTALLGCSCSQKVCYNSLQTKY#
V. albida var. takahashii	valt1-RS2	c15719_g1_i1_6_[49-435]	#MNAKNMLVGLVLIVAFPLPSFATFERDVITPEAIQAILDQKKTNPNSNYMLSDSEDAVNALTGKIVIADKLFLEEALRMMRSNNVKLDGIHCAETCFWGTCRTAYIGCSCENKICYKNSLLAN#
V. albida var. takahashii	valt2-RS2	c15719_g1_i2_5_[3-392]	&AITQLYYMDAKNMLVGLVLIVAFPLPSFATFERDVITPEAIQAILDQKKTNPNSNYMLSDSEDAVNALTGKIVIADKLFLEEALRMMRSNNVKLDGIHCAETCFWGTCRTAYIGCSCENKICYKNSLLAN#
V. albida var. takahashii	valt1-NS2	c15791_g3_i1_38_[774-418]_(REVERSE_SENSE)	#MDAKKMFLALVLIATFAVIPSLATFEKDFITREAVQAILKKSAPLSNIMLEEDVMNALIKSKTVISNPVIEEALLRNSNGLNGIPCGESCVWIPCISSAIGCSCKSKVCYRNSLDI#
V. albida var. takahashii	valt2-NS2	c15791_g3_i2_28_[617-264]_(REVERSE_SENSE)	#MDAKKVFVALVFVATFVLPSLATFEKDFITPETIQAILKKSAPLSNIMLEEDVINALLKSKTVISNPIIEEALLKNSNGLNGIPCGESCVWIPCISAAIGCSCKSKVCYRNSLDN#
V. albida var. takahashii	valt1-TN1	c15791_g4_i1_29_[1015-632]_(REVERSE_SENSE)	&QSQLKKRHIHIIMASQKIVVAFLLIAAFALPAFASFQKDVITPAAMEAVLNRKAPLSNIMMENDAIVNVIANVKTVISNPVLEEALFKTNHGVNGIPCGESCVFIPCLTSAIGCSCKSKVCYRNSLDN#
V. albida var. takahashii	valt1-NL3	c17115_g1_i2_8_[59-409]	#MDARKVFVALVLIATFALPSLATFEKDFITPETVRAILKKTNSNVMPSEEAINALTGKTLISNIVVQEALLKNLDNGLKGSTPCGESCVWIPCISSVIGCSCSNKVCYMNSLAM#
V. albida var. takahashii	valt1-LN1U	c12318_g1_i1_10_[41-394]	#MEAKRVNLQVMFGLVLLIIVTTFVQAKPKEDFIAIEAIRSLAESNKLSSSAIIDILEHKRVVSKVELEETFSFLNEAVGEFCLETCMTIPCYSIAGGCGCNSKWGVCVR#
V. albida var. takahashii	%valt1-DA1U	c12601_g1_i1_45_[1421-1588]	&TPGLNDANAIGLDRCVETCRWTGCASAIAGSGCVCRGQYCFRNALPLLPSPLLKDS#
V. albida var. takahashii	%valt1-HF1V	c42255_g1_i1_5_[2-157]	&TKTIISNPIFEEALVAHSNHKLGGGTIFVCGETCRMGLCYTPGCSCRMNLCV#
V. albida var. takahashii	valt1-GP1	c12087_g1_i1_25_[678-262]_(REVERSE_SENSE)	&HLIRAAAKSITNQSINIIMESNKKMQLVGFVLLAAFALPALASSFERDVISSRAIQAVLEKKGLSKLEDDPVLSALAHTKTIISNPIIEEALFNGPSLNAGNGVPCGESCFYIKPCFFTAILACRCRAGVCFNSLETNY#
V. albida var. takahashii	valt1-NS5V	c15791_g2_i1_17_[391-119]_(REVERSE_SENSE)	&FGQDYISAKAVEAIRKRSAPLSNIMLEEDSINALINRKTIISNPVLEEALLKIDIGLNRNLCVETCIYFGCITSYVGCYCYNKLCVTDAGP#
V. albida var. takahashii	valt1-NL1V	c14585_g1_i1_3_[1-123]	&NLDNGRNGQDCAETCAVIPCVSGLIGCSCSQRLCIKDSLDM#
V. acuminata	vacu1-FA1	c5545_g1_i1_31_[952-758]_(REVERSE_SENSE)	&PAAFASRNSFDENNVLLEEALVAFAKRGDINGLNCGETCWGFHCDRDDCSCGLTWPYCSKNSLHM#
V. acuminata	vacu2-FA1	c5545_g2_i1_15_[426-229]_(REVERSE_SENSE)	&PAAFASRNSFENNNHLLEEALIAFNKRGTDLGGLNCGETCWGFSCDRPDCSCGLTWPYCSKNSLDM#
V. acuminata	%vacu1-FA2U	c21081_g1_i1_10_[223-2]_(REVERSE_SENSE)	&LLEEALTEFAKKGLGDLPACGGEICSRGFCSDPECVCEFPRCVKKSLKHANSATAHPLLEEALVAFSKKGNLGG&
V. acuminata	vacu1-YS3	c9125_g1_i1_5_[2-268]	&QGNNKKAVKDFITREAYEKLVNSGAMEGVAMTKTIISNPVLEEALVTYSKNKLGGSIFNCGETCIMGTCYTSGCSCVYGVCSKNSLAAN#
V. acuminata	vacu2-YS3	c9125_g1_i2_7_[1-390]	&KQYSKKSNNIYTRFSNYKYIHYKKMKMVVGLVVVLVAAFALPCFASSEIKDVITREAYEKLVNSGAMEGVAMTKTIISNPVLEEALVTYSKNKLGGSIFNCGETCIMGTCYTSGCSCVYGVCSKNSLAAN#
V. acuminata	vacu1-YA2	c4749_g1_i1_11_[1-630]	&KAYTPTYSFTFIYQKQKQIMDAKKMMVGLVLFAAFALPAFATQDVITRDAYEALLKSGAAHGLTKTVISSPILEETLVSYANKKLGGLPICGETCVGGTCNTPGCSCSWPVCTRNSLEAEKSNPLLEEALVTFAKKGLGGLPICGETCVGGTCNTPGCSCSWPVCTRNSLETKTSNPLLEEALLAFAKKGNLGGLPICGETCVGGTCNTP&
V. acuminata	vacu1-YS5	c9512_g1_i1_38_[1124-558]_(REVERSE_SENSE)	#MKMFIVLVLSAAFALPAAFATEQDVITLQAYEELLKNGAANGMTKTVISSPVLEEALVSYSKNKLGGLPVCGETCVGGTCNTPGCTCSWPVCTRNALETQKPNHLLEEALVAFAKKGNLGGLPVCGETCVGGTCNTPGCSCSWPVCTRNSLAM#
V. acuminata	vacu1-YS6	c4106_g1_i1_10_[66-491]	#MMKMFVAIVLFAAFALPAVSASAHQDVITLKAYQDLLKSGASTDGMTKSVISSPLLEEALVSYSKKKLGGLPVCGETCTLGTCYTPGCSCGWPVCLRNSLEHTNSAAAHPLLEEALTAFAKKGNLGGLPVCGETCVG&
V. acuminata	vacu2-YS6	c4106_g1_i2_8_[2-478]	#MMKMFVAIVLFAAFALPAVSASAHQDVITLKAYQDLLKSGASTDGMTKSVISSPLLEEALVSYSKKKLGGLPVCGETCTLGTCYTPGCSCGWPVCLRNSLEHTNSAAAHPLLEEALTAFAKKGNLGGLPVCGETCVG&
V. acuminata	vacu1-QD1	c3216_g1_i1_9_[51-392]	#METKKMNLGMLVGLVLIANFALAAFASLEKDVITADAIRALTKSSNKFPADAINALVKSKTLVSKIELEEAFQLQDANGVTALGFPCGESCVWIPCITAIVGCSCKSKVCYR#
V. acuminata	vacu1-PN1	c2293_g1_i1_9_[189-515]	#MESKKMMLVLIATFALAAFASAAIEKDVITADAINALSKSNKFPNEVINALSNSKTMVPNLFLAEAFLKPNAAHGDFSIPCGESCVFIPCFTKAIGCSCRSKVCYR#
V. acuminata	%vacu1-PS1	c4333_g1_i1_15_[336-1]_(REVERSE_SENSE)	#MEMMKRMIVGFVLVAAFALPAFAAATFEKDVITLSAVRSVLEKVSPNSNMGLLNEQTISALTGKILISNPLVEEALLKPSNVNALGGSTPCGESCVWI&
V. acuminata	vacu1-NK1	c24301_g1_i1_3_[1-225]	&NSNGMLDEKSINALTRKSIISKQLFEEAFLKDSNKIENLGGTGFTEPCGETCRILACGIPGCQCYARICYWNSLA#
V. acuminata	%vacu1-HS1	c5127_g2_i1_11_[256-68]_(REVERSE_SENSE)	&SALTGKTLISNPVLEEALLQHSNSINALGGGRYCKESCIHTSCLSVRFGCKCSQGNCFKNSLA#
V. acuminata	vacu2-HS1	c6866_g1_i1_18_[520-227]_(REVERSE_SENSE)	&FALPAFATFEKDIITPEAIKMVFGEANFNLDEKAISALTGKILISNPVIEEALIKHSNFNALGGGSIPCGETCAFTPCMIAMRCSCSNKVCYFITGAN#
V. acuminata	vacu1-HS2	c32532_g1_i1_12_[240-1]_(REVERSE_SENSE)	&KDFITREAINMVLKKASPNSNAMLDEQAIIALTGKILVSNPIIEEALLKHSNLNGLGGGVPCGESCVYIPCITSIAGCSC&
V. acuminata	vacu1-HS4	c6610_g1_i1_12_[174-530]	#MEMKNMVVGLLLIAAFALPALATSFEKDFITHETVQEILKKIGSNSNGMLDEQTISALTGKTIISNPLLEEALFKHSNSINALGGTLPCGESCVWIPCISSVVGCSCKSKVCYKNSLA#
V. acuminata	vacu1-TI1	c9399_g3_i1_7_[88-462]	#MDAKKMLVALVLIAIFAAIPSLATFEKDVITPEAIQAVLKKTNYPNSNVKLSEDAINALSSKTVISNGVLEEALFKINTINNGIGDVVNGFPCGESCVFIPCISAAIGCSCKNKVCYRNSLSN#
V. acuminata	vacu1-RS1	c8723_g1_i1_19_[478-95]_(REVERSE_SENSE)	#MDAKNMFVVLVLIATFPLPSLATFERDVITPEAIQAILDQKKTNPNSNYMFSDSEDAVNALTGKIVIADNLVLEEALKMMRSNNIKLDGIPCAETCLWRPCHTAIIGCSCEYNFCYKNSLLAN#
V. acuminata	vacu1-NS2	c9193_g2_i2_9_[75-428]	#MDAKKMFVALVLIATFALPSLATFEKDFITPETIQAILKKSAPLSNIMLEEDVMNALIKSKTVISNPIIEEALLKNSNGLNGIPCGESCVWIPCISSAIGCSCKSKVCYRNSLDN#
V. acuminata	vacu1-TN1	c9399_g1_i1_20_[414-1]_(REVERSE_SENSE)	#MANQKIVVAFLLIAAFALPAFASFEKDVITPEAMEAVLSRKAPLSNIMMENDAIVNVIANVKTVISNPVLEEALFKTNHGVNGIPCGESCVFIPCLTSAIGCSCKSKVCYRNS&
V. acuminata	vacu1-NL2	c9193_g2_i1_11_[75-404]	#MDAKKMFLALVLIATFAVIPSFATFEKDFITTEAVRAILKKTNANVMPSEDAINALTGKTVISNVVLEEALLKNLDNGLNGVVPCGESCVFIPCLTTVIGCSCKSKV&
V. acuminata	vacu2-NL2	c9193_g2_i3_7_[2-406]	&AGPISNQTHILLANLSYTVANMDSKIVFVALVLIATFALPTLATFEKDFITTEAVRAILKKTNANVMPSVDAINALSGKTVISNVVLEEALLKNLDNGLNGVVPCGESCVWIPCISSAIGCSCKSKVCYRNSLDN#
V. orientalis	vori1-FA1	c10425_g1_i1_10_[150-419]	#MDGKKMMVVGLIVLFAAFALPAAFASRNSFDENNSLLLEEALVAFSKRSSDINFLNCGETCWGFSCDRPDCSCGLSWPYCSKNSLEM#
V. orientalis	vori1-FS1	c8819_g1_i1_14_[398-3]_(REVERSE_SENSE)	&FALPAFATLDVITSNAYEALLKSGAANGMTKTVISSPILEETLVSFSQKKLGGLPVCGETCFMGTCYTPGCSCSYPVCTRNSLESETFNPLLKEAHLAFEKKGNLGGLPICGETCFGGTCYTPGCTCSWPVC&
V. orientalis	vori1-YS1	c11935_g1_i1_13_[65-496]	#MKMVAGLVVVLVTAFALPSAFASFETKDFITRGAYENLVKSGAIEGITMTKTIISNPILEEALVAYSNHKLGGGTIFDCGETCFLGTCYTGGCSCGQYKFCYGTNSLEKNSNKAGEEALVDFARKGLAAALAGLAN#
V. orientalis	vori1-YS3	c10752_g1_i1_5_[3-284]	&CSKNSLQGNNNKAVKDVITRDAYENLVKSGAIEGIAMTKTIVSNPVLEEALVTYSKNKLGGSIFNCGETCIMGTCYTPGCSCVYGACSKNSLAA#
V. orientalis	vori1-YS6	c9888_g2_i1_3_[2-244]	&VLFAAFALPAASASAHQDVITVQAYEEILKSGASTDGMTKSVISNPLLEEVLVSYSENKLGGVPTCGETCLFGKCYTPGCS&
V. orientalis	vori1-YS4	c9159_g1_i1_15_[284-15]_(REVERSE_SENSE)	&LPAAFAAHQDVITRQTYEELLKNGAVNGMTKTVISNPVLEEALFSYANEKLGGNPIICGETCLLGRCYTASIGCSCNSYRVCTKNSLLAM#
V. orientalis	vori1-ED1	c11989_g1_i1_25_[579-238]_(REVERSE_SENSE)	#METKKMNLGMLVGLVLIANFALAAFASLQKDVITADAIRALTKSSNKFPADAINSLVKSKTLVSKIELEEAFQLEDANGVTALGIPCGESCVWIPCISGLIGCRCRSKVCYR#
V. orientalis	vori1-PN1	c10290_g1_i1_9_[61-483]	#MESKKMMLVLIATFALAAFASAAIEKDVITADAINALSKSNKFPNEVINALSNSKIMVPNLFLAEAFLKPNAAHGDISIPCGESCVFIPCFTKAIGCSCRSKVCYR#
V. orientalis	vori1-HS1V	c9169_g1_i1_27_[552-217]_(REVERSE_SENSE)	#MEMKKMIVGFLVIAAFALPAFATVEKDFITPEAIKMVFRKANLNLDEKAISALTGKILISNPVIEEALLKHSNSNSISCGESCVWIPCITGIPPLNCVCRNNVCYRNSLDN#
V. orientalis	vori1-HS4	c13931_g1_i3_11_[118-474]	#MEMKNMVVGLLLIAAFALPALATSFDKDFITHETVQAILKKVGSNSNGMLDEQTISALTSKTIISNPLLEEALLKHSNSINALGGTIPCGESCVFIPCISSVIGCSCKSKVCYKNSLA#
V. orientalis	vori1-GA2	c11557_g1_i1_29_[810-370]_(REVERSE_SENSE)	&VCAPGRSTHHLTRATAKSITNQSINIIMESNKKMQLVGFVLLAAFALPALASSFEKDVISPHAIRAVLEKRGLSKLEDDPVLSALARTKTIISNPVIEEALLNGANLKAGNGIPCAESCVWIPCTVTALLGCSCKDKVCYNSLQTKY#
V. orientalis	vori1-TI1	c13283_g1_i1_20_[457-822]	#MDAKKMLVALVLIAIFAAIPSLATFEKDVITPEAIQAVLKKTNYPNSNVKLSEDAINALSSKTVISNEVLEEALFKINTINNGISDVVNGFPCGESCVYIPCLTAAIGCSCKNKVCYKNS#
V. orientalis	vori1-RS2	c15062_g1_i1_23_[531-217]_(REVERSE_SENSE)	&PSLATFERDVITPEAIQAILHQKKTNPNSNYMLSDSEDAVNALTGKIVIADNLVLEEALRMMRSNNVKLDGIHCAETCFWGKCYTAITGCSCENKICYKNSLLAN#
V. orientalis	vori1-NS2	c13931_g1_i1_8_[63-416]	#MDAKKMSLALVLIATFAVIPSLATFEKDFITREAIQAILKKSAPLSNIMLEEDVMNALIKSKTVISNPIIEEALLKNSNGLNGIPCGESCVWIPCISSAIGCSCKSKVCYKNSLA#
V. orientalis	vori1-NS3	c13931_g1_i2_4_[1-252]	&FITPETIKAILEKTSPHSKEDVMNAIIKTKTVISNPVIEEALLKNSNGLHGTFCGESCVLVPCFTALRGCSCIDLSCSKNYLDV#
V. orientalis	vori1-TN1	c10527_g1_i1_28_[666-214]_(REVERSE_SENSE)	#MRRSMGYKLRLNIHINLTQLLQSQLKKRHIHIIMASQNIVVAFLLIAAFALPAFASFEKDVITPAALEAVLNRKAPLSNIMMENDAIVNVVANVKTVISNPVLEEALFKTNHGVNGIPCGESCVFIPCLTSAIGCSCKSKVCYRNSLDN#
V. orientalis	vori1-NL3	c11983_g1_i1_7_[37-387]	#MDARKVFVALVLIATFAFPSLATFEKDFITTETVRAILKKTNSNAMPSEEAINALTGKTLISNIVLQEALLKNLDNGLKGSTPCGESCVWIPCISSVIGCSCSNKVCYMNSLAM#
V. orientalis	vori1-YY4U	c2938_g1_i1_16_[300-76]_(REVERSE_SENSE)	&RQMGFQYTTSMLHDESIRSRFTNKTVISNPVLEEALQTYANNKGTAAACGETCFTGDHCSDPACVCIFWCAKIPH#
V. orientalis	vori1-KF1U	c23256_g1_i1_24_[502-146]_(REVERSE_SENSE)	KAI#MESNHRAKLHVMVGFVAMATIFAALTAVDARSLALSSLEKDLISVDVVRSLTKSNNSDGDIVKSNTTIVSKAVLQEEVFLKFNDRKDHHIEVSCGEACFVGFCGSNCHCDWPLCVR#
V. orientalis	vori1-KN1U	c28221_g1_i1_17_[390-88]_(REVERSE_SENSE)	&TTVSFQLPALTNHAKDTDYIAQEAIDALIQKKKLPIDAINAMVAHKTLVPRKQLEEAFLVKNHNTENIGVNDVFCIETCFILPCVTGFIGCRCINPICKFV#
V. orientalis	vori1-GD1U	c8795_g1_i1_33_[540-205]_(REVERSE_SENSE)	#MEAYKVKLHVIIMVCLVFIIAAEKDHQHHQEKDVITAGAVQHIIKTNELRGEAVNDLLKKKAVVSRIDLSLHGRGGDPSEVINYCMETCKNDSCVSTGCRCDTSGLCLR#
V. orientalis	vori1-PD1	c10924_g1_i1_9_[41-373]	#MVKVGFLVINIAIFAAFITASNAISLRLLMIESNHTRIESENFCGSSRCIIGSCPHGCGCQYPDCFMLPASGVPGDYCGECGFGPCPEGCACDWPMCVRFTRI#
V. orientalis	vori2-PD1	c10924_g2_i1_9_[41-352]	#MVKVGFLVINIAIFAAFFMVSNAISLRLLMIEGNHTRIEDEYCGITCTIGPCPYGCACHWPRCYIIPGSGVCGDCGFGPCAEGCYCDFPRCFPITS#
V. orientalis	vori1-ST1U	c19304_g1_i1_5_[3-257]	&DVITAEALDALTKSNKFSDEALRALVKEKRIVSSSELEEVFVKSTNNNAHVDDSGGAFCWETCIYLPCFSKFIGCECAWHYCVQE#
V. orientalis	%vori1-TN4U	c35211_g1_i1_2_[1-210]	&APLSNIMFEEDALDALIKRKTVISNAVLEEALLKTNIGSRDLCFETCVAFGCISSLAGCYCYAYLCVKDS#
V. orientalis	%vori1-TN2	c18937_g1_i1_9_[204-25]_(REVERSE_SENSE)	&VKTVISNAVFEETFLKTNHGVNGDFCGETCFAGPCFSSSRGCGCTYMSGGMVCVKKSLGN#
V. verecunda	%vive1-FS1	c9545_g2_i1_4_[85-399]	&MTKTVISSPILEETLVSFSQKKLGGLPICGETCFMGTCYTPGCSCSYPVCTRNSLESETFNPLLKEAHLAFEKKGNLGGVPICGETCFGGTCYTPGCTCSWPVCT&
V. verecunda	vive1-YS1	c9984_g1_i1_13_[1068-373]_(REVERSE_SENSE)	#MKMVAGLVVVLVTAFALPSAFASFETKDFITRGAYENLVKSGAIEGITMTKTIISNPILEEALVAYSNHKLGGGTIFDCGETCFLGTCYTGGCSCGQFKFCYGTNSLEQNSNKAGEVASFETKDFITRGAYENLVKSGAIEGITMTKTIISNPILEEALVAYSNHKLGGGTIFDCGETCFLGTCYTGGCSCGQFKFCYGTNSLEQNSNKAGEEALVDFARKGLAAALAGLAN#
V. verecunda	vive1-YS5	c12063_g1_i1_5_[59-460]	#MKIFVGVVLFAAFALPAAFAAQQDVITLQAYEELLKNGAANGMTKTVISSPVLEEALVSYSKNKLGGLPVCGETCVGGTCNTPGCSCSWPVCTRNALETQKPNHLLEEALIAFAKKGNLGGLPVCGETCVGGTC&
V. verecunda	vive2-YS5	c12063_g1_i2_5_[59-622]	#MKIFVGVVLFAAFALPGAFAAQQDVITLQAYEELLKNGAANGMTKTVISSPVLEEALVSYSKNKLGGLPVCGETCVGGTCNTPGCSCSWPVCTRNSLESTKSANPLLEEALTAFAKKGLGGLPVCGETCVGGSCYTPGCTCSWPVCTRNSLVAEKSNALLEEALVAFAKKGNLGGLPVCGETCVGGTC&
V. verecunda	%vive3-YS5	c12063_g1_i3_3_[48-323]	&LQAYEGLLKSGDANGMTKTVISSPVLEEALVSYSKNKLGGLPVCGETCVGGTCNTPGCSCSWPVCTRNSLVAEKSNDLLEEALIAFAKKGNLGGLPVCGETCVGGTC&
V. verecunda	vive1-ED1	c13894_g1_i1_2_[65-400]	#MDKKKMNLGMLVGLVLIANFALAAFASLEKDVITADAIRALTKSSNKFPADAINALVKSKTLVSKIELEEAFQLEDANGVTALGIPCGESCVWIPCISGLIGCRCRSRVCYR#
V. verecunda	vive2-ED1	c13894_g1_i2_2_[78-413]	#METKKMNLGMLVGLVLIANFALAAFASLEKDVITADAIRALTKSSNKFPADAINSLVKSKTLVSKIELEEAFQLEDANGVTALGIPCGESCVWIPCISGLIGCRCRSRVCYR#
V. verecunda	vive1-PN1	c10007_g1_i1_8_[569-252]_(REVERSE_SENSE)	#MESKKMMLLLIATFALAAFASAAIEKDVITADAINALSKSNKFPNEVINALSNSKIMVPNLFLAEAFLKPNAAHGDFSIPCGESCVFIPCFTKAIGCSCRSKVCYR#
V. verecunda	vive1-HS1	c17074_g1_i1_2_[125-466]	#MEMKKMIVGFLVIAAFALPAFATVEKDFITPKAIKMIFGKANLNLDEKVISALTGKILISNPVIEEALLKHSNINALGGSIPCGESCVYIPCITGVILGCSCSNKVCYKNSLDN#
V. verecunda	vive1-HS2	c31907_g1_i1_3_[4-354]	&MKRMIVGLVLIATFALPALNATFEKDFITREAINMVLKKASPNSNAMLDEQAIIALTGKILVSNPIIEEALLKHSNLNGLGGGIPCGESCVYIPCLTSIAGCSCSNKVCYLNSLAAN#
V. verecunda	vive1-HS3	c7197_g1_i1_6_[589-239]_(REVERSE_SENSE)	#MEMKRMIVGFALIAALAFPAFATFEKDVITPTTVRMILEKVSPNSNMNILDEQVISALTSKTLISNPVVEEALLKHSHNTLGGSVPCGESCVWIPCISSVLGCSCSNKVCYMNSLDN#
V. verecunda	vive1-HS4	c34162_g1_i1_2_[260-613]	#MEMKNMVVGLLLIAAFALPALATSFDKDFITHETVQAILKKVGSNSNGMLDEQTISALTSKTIISNPLLEEALLKHSNSINALGGTIPCGESCVFIPCISTVIGCSCKSKVCYKNSLA#
V. verecunda	vive1-GA2	c11840_g1_i1_2_[71-430]	&GFVLLAIQSSLNKSITNQSINIIMESNKKMQLVGFVLLAAFALPALASSFEKDVISPHAIQAVLEKRGLSKLEDDPVLMALARTKTIISNPVIEEALLNGANLKAGNGIPCAESCVWIPCTVTALLGCSCKDKVCYNSLQTKY#
V. verecunda	vive1-TI1	c8880_g1_i1_4_[87-422]	#MDAKKILVALVLIAIVAAIPSFATFEKDVITPEAIQAVLKKTNYPNSNVKLSEDAINALSSKTVISNKVLEEALFKINTINNGISDVVNGFPCGESCVYIPCLTAAIGCSCK&
V. verecunda	%vive1-RS1	c25377_g1_i1_6_[304-173]_(REVERSE_SENSE)	&KIVIADNLVLEKALGMMIRNNIKLDGIPCAETCIWRPCATAIIGCYCENYMCYKNSLAT#
V. verecunda	vive1-RS2	c10131_g1_i1_6_[453-232]_(REVERSE_SENSE)	&PSLATFERDVITPEAIQAILDQKKTNPNSNYMLSGSEDAVNALTGKIVIADNLVLEEALKMMRSNNVKLDGIHCAETCFWGKCHTAIIGCSCENKICYKNSLLAN#
V. verecunda	vive2-RS2	c10131_g1_i2_7_[467-246]_(REVERSE_SENSE)	&PSLATFERDVITPEAIQAILDQKKTNPNSNYMLSDSEDAVNALTGKIVIADNLVLEEALRMMRSNNVKLDGIHCAETCFWGKCHTAIIGCSCENKICYKNSLLAN#
V. verecunda	vive1-NS2	c9195_g1_i1_11_[664-320]_(REVERSE_SENSE)	#MDAKKMLVALVLVATFVLPSLATFEKDFITPETIQAILKKSAPLSNIMLEEDVINALLKSKTVISNPIIEEALLKNSNGLNGIPCGESCVWIPCISAAIGCSCKSKVCYRNSLDN#
V. verecunda	vive1-NS3	c9195_g1_i2_8_[347-15]_(REVERSE_SENSE)	#MDAKKMLVALVLVATFVLPSLATFEKDFITPETIQAILKKTAPHSKEDVMNAIIKTKTVISNPVIEEALLKNSNGLHGEFCGETCVVVPCFSSARGCSCYQLGCVKNYLDI#
V. verecunda	%vive1-NF1	c582_g1_i1_3_[84-398]	&QEDACWAQDQNTKHSFISKNKNQFSESMAGSKKMLVGLLLLIAAALPAAMAYSSSFEKDFITPEAVESVLKRKAPLSNMMMEDEDAVLKIISTTKTIISNPVLEAAFLNNFNSANGIPCGESCVWIPCITSA&
V. verecunda	vive1-TN1	c10026_g1_i1_1_[58-405]	#MASQNIVVAFLLIAAFALPAFASFDKDVITPAALEAVLNRKAPLSNIMMENDAIVNVVANVKTVISNPVLEEALFKTNHGVNGIPCGESCVFIPCLTSAIGCSCKSKVCYRNSLDN#
V. verecunda	%vive1-NL3	c4241_g1_i1_3_[197-3]_(REVERSE_SENSE)	&KTNSNAMPSEEAINALTGKTLISNIVLQEALLKNLDNGLKGSLPCGESCVFIPCISAVIGCSCSNKVCYMNXXT&
V. verecunda	vive1-YS5V	c18130_g1_i1_9_[533-222]_(REVERSE_SENSE)	#MPKTNLVVAFSTAVKLAFSVHALLPGVRVYRVCSKDSLPDSNNNKAVVSSNSRSNPLFEAALFSYAKKGLTGLPICGETCFGGTCNTPGCTCVWPICERNSLAI#
V. canadensis	%vica1-YS5	scaffold-NJLF-2001312-Viola_canadensis_4	&VLEEALVSYSKNKLGGLPICGETCFGGTCNTPGCSCGWPACVRNSLESTKSANPLLEEALXKKGLGDYPVCGGELCSRFICADPTCFCDWPNCVKIPLKHANSA&
V. canadensis	%vica2-YS5	scaffold-NJLF-2001314-Viola_canadensis_5	&VLEEALVSYSKNKLGGLPICGETCFGGTCNTPGCSCGWPACVRNSLESTKSANPLLEEALTAFAKKGLGGGGQTLGCGSPTCIQQACNYPGCICDWPVCVRNSLAM&
V. canadensis	vica1-NL2V	scaffold-NJLF-2001561-Viola_canadensis_3	#MDSKIVFVALVLIATFALPSLATFEKDFITTEAVRAILKKTNANVVPSEDAINALTGKTVISNVVLEEALLKNLENGLNGAIPCGESCVWIKRCLTSAIGCSCKN&
V. canadensis	vica1-FA3U	scaffold-NJLF-2001313-Viola_canadensis_5	&LFLKRLSSPTQRTNSAVFPSAERLASVEPATPLGAPAAGLPASETLLKAPNQQTLSLKRHSXLLEEALTVFARKGLGGGVSCGQNCPSGFCTNPGCICDNSRPTRRCVRNSLAM&
V. canadensis	vica1-HS1V	scaffold-NJLF-2053122-Viola_canadensis_6	#MEMTKRMNIVGVLVIAAIIFVALPAALAALDDHQKDIISHEGFQSLFKNVIARNPDVILDEKTFTALTGKIVVSNPILEEALNMHSKLHGVAQQNCAETCFLLPCFSSSCGCGDMS&
V. canadensis	vica1-IP1U	scaffold-NJLF-2054764-Viola_canadensis_1	&TLMPSAVAFAEKDVIGGQAIEAVLQKRGVSRVEDDPMVSALVRGKTIISNPVLEEALLKIPSHGADNWLVSCGESCVWLPCGVSVLFGCKCNNKVCYKNALPNSIHNYT#
V. canadensis	vica1-DI1	scaffold-NJLF-2055226-Viola_canadensis_6	#MGNKVVGLVLIIAALALVVDADAITTLDQKDIISGDQVVAMLKSGEDLESMNAMLKRTAVVSGEVFESFLDTHNLEGAVCGPTCQFGPVNCGINPSCRCNNKVCVMNSLSG#
V. canadensis	vica1-TN2	scaffold-NJLF-2055865-Viola_canadensis_1	&QLKKRHIYIIMASQKIVVAFLLIAAFALPAFAFFEKDVITPAALEAILNSKGPLSNTEKDAIVNVIANVKTVISNPVLEEALLKTNHGVNGVFCGETCMTFPCFSSSRGCGCTYMGGGMVCVLNSLDN#
V. canadensis	%vica1-YS3	scaffold-NJLF-2041742-Viola_canadensis_1	&VLVTYSKNKLGGSIFNCGETCIMGTCYTSGCSCVYGVCSKNSLQVNNNKAVKDVITREAYEKLVNSG&
V. canadensis	vica2-NS5V	scaffold-NJLF-2048177-Viola_canadensis_6	&KSKIIISNPVIKEALQKTSNGLNGGISCEESCAYTRCISGEIGCHCNNKLCITWNSLDN#
V. canadensis	vica1-NS3	scaffold-NJLF-2048529-Viola_canadensis_2	&ATFEKDFISPEAIQAVLNKIGPLSEEDVMNAIKSKIIISNPVIEEALLKDSNSLNGPNPCMESCARTSCLTTHIGCSCRRKSCSKNSLDI#
V. canadensis	vica1-FA1	scaffold-NJLF-2005207-Viola_canadensis_5	#MDGKKVMVVGVIVVFAAFALPAAFASRNSFDENNSLLLEEALVAFAKRGGDINGLNCGETCWGFSCDRADCSCWTWPYCSKNSXXXXXXXXXXXXHNNIIIALDVM#
V. canadensis	vica1-FA1V	scaffold-NJLF-2005208-Viola_canadensis_6	#MDGKKVMVVGVIVVFAAFALPAAFASRNSFDENNSLLLKEALVAFAKRGGDINGGLNCGETCWGFSCDRAGCSCGWTTWPYCSDNSLDV#
V. canadensis	vica1-YY2	scaffold-NJLF-2052032-Viola_canadensis_5	#MDAQKMKMVIGLVLVATAAFALMIPAASAVDDFITRRAYDNLVKSGAINDIPVMAKTIISNPVLEEGLLTYYSNNKLADSAISCGETCFKTKCYTPRCSCSYPVCK#
V. canadensis	vica1-YS3V	scaffold-NJLF-2052034-Viola_canadensis_6	&QNKTTIDMEGNKKMVVAGVMVMMMMIAAASAFEDVITRDAYENLLMKKKKAGLVVTKDLISNPLLEEAFFMYANHKLGGSVLSCGESCFGGECYTPGCTCSYPLCTKNSLDDVN#
V. canadensis	vica1-RS2V	scaffold-NJLF-2011312-Viola_canadensis_6	#MDAKSMFVGLVLIATFPLPSLATFERDVITPEAIQAILHQKKTNPNSNYMLSDSEDAVNALTGKIVIAGNLVLEEALKMMRSNNVKLDGIHCEETCFWRPCHTAIVGCSCEYNICFKNSLLAN#
V. canadensis	%vica1-LS1U	scaffold-NJLF-2036271-Viola_canadensis_4	&EEALFSLSANNLFFQFCGENCLTGKCNTPGCRCVSIDVFPTPFCMKNTLESTKS&
V. canadensis	%vica1-NS1U	scaffold-NJLF-2036644-Viola_canadensis_2	&VIEEALFKNSNGISILDCSETCRWTPCATSALGCTCRNNACSWNSLES#
V. canadensis	vica1-NS5V	scaffold-NJLF-2037410-Viola_canadensis_5	&TSNGLNGYSCEESCAYKICFSSAIGCYCNNKVCYHDDWTLDN#
