# Supplementary material for: Cyclotide Evolution: Insights from the Analyses of Their Precursor Sequences, Structures and Distribution in Violets (Viola)
Source: Front Plant Sci. 2017 Dec 18;8:2058. doi: 10.3389/fpls.2017.02058 (PMC5741643; doi:10.3389/fpls.2017.02058)
Supplement: Supplementary file 4 [file Table4.XLSX]

## Sheet: Bracelet_FPKM
Bracelet lineage
Structural classification	precursors	FPKM
Archetype	vica1-HS1V	n/a
Archetype	vori1-HS1V	14886.4
Archetype	valt1-HS1V	175.72
Archetype	%vacu1-HS1	408.94
Archetype	valt2-HS1	2.96
Archetype	vive1-HS1	18855.4
Archetype	vacu2-HS1	192.64
Archetype	VbCP18-HS1	n/a
Archetype	vima1-HS1	42.62
Archetype	prc-vitri12-HS2V	n/a
Archetype	vive1-HS2	925.08
Archetype	vacu1-HS2	6.44
Archetype	vima1-HS2	2396.84
Archetype	prc-ViulH[P]-HS2	n/a
Archetype	%vima2-HS3	2621.17
Archetype	vive1-HS3	4096.1
Archetype	vima1-HS3	18193.4
Archetype	Vpl1-HS4V	n/a
Archetype	%prc-Viulx[P]-HS4	n/a
Archetype	%VbCP11-HS4	n/a
Archetype	%VbCP37-HS4	n/a
Archetype	%prc-vitri7-HS4	n/a
Archetype	Voc1-HS4	n/a
Archetype	Voc2-HS4	n/a
Archetype	Val1-HS4	n/a
Archetype	Vaf1-HS4	n/a
Archetype	vacu1-HS4	31890.6
Archetype	vima1-HS4	1950.29
Archetype	vori1-HS4	22522.2
Archetype	valt1-HS4	1048.01
Archetype	vive1-HS4	15857.5
Archetype	Vbc3-HS4	n/a
Archetype	%vacu1-PS1	2319.96
Archetype	vima1-PS1	34.37
Archetype	vima1-NS1	1294.06
Archetype	vima2-NS1	977.41
Archetype	prc-ViulK[P]-NS2V	n/a
Archetype	%prc-vitri87-NS2	n/a
Archetype	prc-Viulx[C]-NS2	n/a
Archetype	VbCP8-NS2	n/a
Archetype	VbCP9-NS2	n/a
Archetype	vacu1-NS2	6691.14
Archetype	vima1-NS2	7141.68
Archetype	vima2-NS2	3050.5
Archetype	vori1-NS2	22522.2
Archetype	valt1-NS2	1414.73
Archetype	valt2-NS2	1154.3
Archetype	vive1-NS2	15301.3
Archetype	Voc3-NS2	n/a
Archetype	VbCP3b-NS2	n/a
Archetype	VbCP3d-NS2	n/a
Archetype	vica1-NS3V	n/a
Archetype	prc-ViulI[C]-NS3	n/a
Archetype	vori1-NS3	3898.6
Archetype	vive1-NS3	4046.44
Archetype	VbCP3a-NS3	n/a
Archetype	vima1-NS3	105.64
Archetype	prc-ViulC[C]-NS3	n/a
Archetype	VbCP31-NS4	n/a
Archetype	VbCP10-NS4	n/a
Archetype	valt1-NS5V	25.66
Archetype	prc-vitri6-NS5V	n/a
Archetype	vica2-NS5V	n/a
Archetype	vica1-NS5V	n/a
Archetype	VbCP36-NS5	n/a
Archetype	VbCP3c-NS5	n/a
Archetype	prc-Viulx[P]-GA1	n/a
Archetype	vbc1-GA1	n/a
Archetype	vima1-GA1	995.2
Archetype	valt1-GA1	323.58
Archetype	vive1-GA2	11626.2
Archetype	vori1-GA2	1920.95
Archetype	VbCP4a-GA2	n/a
Archetype	VbCP4b-GA2	n/a
Archetype	VbCP4c-GA2	n/a
Archetype	valt1-GP1	82.59
Archetype	prc-vitri5-GP1	n/a
Archetype	%VbCP12-TN1	n/a
Archetype	prc-Viulx[P]-TN1	n/a
Archetype	prc-Viulx[C]-TN1	n/a
Archetype	vacu1-TN1	5176.15
Archetype	vori1-TN1	12322.2
Archetype	valt1-TN1	221.63
Archetype	vive1-TN1	14060.6
Archetype	vbc2-TN1	n/a
Archetype	vbc4-TN1	n/a
Archetype	vbc5-TN1	n/a
Archetype	vbc6-TN1	n/a
Archetype	Vpf1-TN1	n/a
Archetype	%vori1-TN2	7.42
Archetype	vica1-TN2	n/a
Archetype	prc-Viulx[C]-TI1	n/a
Archetype	prc-ViulX[P]-TI1	n/a
Archetype	vacu1-TI1	790.5
Archetype	VbCP20-TI1	n/a
Archetype	vori1-TI1	777.48
Archetype	vive1-TI1	753.5
Archetype	%prc-vitri64-NL1V	n/a
Archetype	%prc-vitri65-NL1V	n/a
Archetype	prc-vitri16-NL1V	n/a
Archetype	%prc-vitri67-NL1	n/a
Archetype	%valt1-NL1V	25.66
Archetype	%prc-vitri54-NL1	n/a
Archetype	prc-ViulB[C]-NL1V	n/a
Archetype	prc-ViulD[P]-NL1	n/a
Archetype	prc-Viulx[P]-NL1	n/a
Archetype	VbCP1c-NL1	n/a
Archetype	VbCP2d-NL1	n/a
Archetype	VbCP2b-NL1	n/a
Archetype	VbCP2c-NL1	n/a
Archetype	VbCP16-NL1	n/a
Archetype	vica1-NL2V	n/a
Archetype	vima1-NL2	58.72
Archetype	vacu1-NL2	1524.52
Archetype	vacu2-NL2	4006.94
Archetype	VbCP2e-NL2	n/a
Archetype	%vive1-NL3	0
Archetype	vori1-NL3	2806.43
Archetype	valt1-NL3	1012.72
Archetype	VbCP1a-KL1	n/a
Archetype	VbCP1b-KL1	n/a
Archetype	%vive1-NF1	3566.5
Archetype	VbCP34-NF1	n/a
Archetype	VbCP17-NF1	n/a
Archetype	vima1-NF1	15200.1
Novel	vacu1-NK1	3.43
Novel	vima1-NK1	14.88
Novel	%prc-vitri98-RS1V	n/a
Novel	prc-vitri60-RS1V	n/a
Novel	%vive1-RS1	6.25
Novel	vacu1-RS1	29.81
Novel	prc-ViulL[C]-RS1	n/a
Novel	vica1-RS2V	n/a
Novel	%VbCP13-RS2	n/a
Novel	%VbCP22-RS2	n/a
Novel	%VbCP38-RS2	n/a
Novel	%vive1-RS2	8.95
Novel	%vive2-RS2	63.26
Novel	vima1-RS2	33.89
Novel	vori1-RS2	104.54
Novel	valt1-RS2	38.72
Novel	valt2-RS2	57.48
Novel	%valt1-DI1	17.19
Novel	vica1-DI1	n/a
Novel	vima1-DI1	35.23
Novel	vima2-DI1	40.28
Novel	VbCP21-DI1	n/a
Novel	prc-vitri17-HQ1	n/a
Novel	%prc-vitri66-HQ1	n/a
Linear	valt1-QD1	112.23
Linear	vima1-QD1	14.78
Linear	vacu1-QD1	387.94
Linear	prc-ViulA[P]-QD1	n/a
Linear	vori1-ED1	1093.33
Linear	vive1-ED1	886.1
Linear	vive2-ED1	886.1
Linear	%prc-vitri86-PN1V	n/a
Linear	%valt1-PN1	7.31
Linear	vori1-PN1	5.08
Linear	vive1-PN1	46238.5
Linear	vima1-PN1	70.68
Linear	vima2-PN1	92.56
Linear	vacu1-PN1	6.25
Linear	VbCP15-PP1	n/a
Linear	vima1-PP1	8.26
Linear	vori1-PD1	6.15
Linear	vori2-PD1	4.99
Linear	prc-vitri32-KP1V	n/a
Linear	prc-vitri46-KP1	n/a
Linear	prc-vitri51-KP1	n/a
Linear	prc-vitri48-KP1	n/a
The precursors whose FPKM value below 150 are red-colored.

## Sheet: Mobius_FPKM
Mӧbius lineage
Structural classification	precursors	FPKM
Archetype	%vima1-YS5V	964.65
Archetype	vive1-YS5V	350.48
Archetype	%prc-vitri22-YS5V	n/a
Archetype	%vica1-YS5	n/a
Archetype	%vica2-YS5	n/a
Archetype	%vive3-YS5	1718.57
Archetype	%VbCP14-YS5	n/a
Archetype	%VbCP23-YS5	n/a
Archetype	%VbCP24-YS5	n/a
Archetype	Vok1-YS5	n/a
Archetype	VbCP25-YS5	n/a
Archetype	VbCP26-YS5	n/a
Archetype	VbCP27-YS5	n/a
Archetype	vacu1-YS5	13729.4
Archetype	vima1-YS5	964.65
Archetype	vive1-YS5	1718.57
Archetype	vive2-YS5	2949.88
Archetype	vacu1-YS6	16.06
Archetype	vacu2-YS6	343.12
Archetype	vori1-YS6	40.54
Archetype	prc-vitri23-YS6	n/a
Archetype	vacu1-YA2	2.07
Archetype	vima1-YA2	73.16
Archetype	VbcP5-FS1V	n/a
Archetype	vori1-FS1	546.91
Archetype	%vive1-FS1	184.66
Hybrid	vica1-YS3V	n/a
Hybrid	prc-vitri68-YS3V	n/a
Hybrid	%prc-vitri74-YS3V	n/a
Hybrid	%prc-vitri18-YS3	n/a
Hybrid	%prc-vitri90-YS3	n/a
Hybrid	%vica1-YS3	n/a
Hybrid	vori1-YS3	301.64
Hybrid	vacu1-YS3	505.75
Hybrid	vacu2-YS3	386.73
Hybrid	prc-vitri21-YA1V	n/a
Hybrid	valt1-YA1	14.41
Hybrid	vima1-YA1	16.31
Hybrid	vima2-YA1	16.31
Hybrid	vima1-YS2	5.39
Hybrid	prc-ViulG[C]-YS2	n/a
Hybrid	%vima1-YS1V	24.5
Hybrid	vima1-YS1	795.64
Hybrid	vori1-YS1	491.9
Hybrid	vive1-YS1	350.48
Hybrid	prc-vitri29-HF1V	n/a
Hybrid	%prc-vitri40-HF1V	n/a
Hybrid	%valt1-HF1V	15.81
Hybrid	%prc-vitri36-HF1	n/a
Hybrid	%prc-vitri37-HF1	n/a
Hybrid	%prc-vitri88-HF1	n/a
Hybrid	prc-tricyclonA-HF1	n/a
Hybrid	prc-vitri9-HF1	n/a
Hybrid	prc-vitri53-HF1	n/a
Novel	prc-vitri24-FS2	n/a
Novel	prc-vitri28-FS2	n/a
Novel	%vima1-FA1V	7.52
Novel	vica1-FA1V	n/a
Novel	prc-vitri45-FA1V	n/a
Novel	vica1-FA1	n/a
Novel	vima1-FA1	19.83
Novel	valt1-FA1	10.31
Novel	valt2-FA1	30.97
Novel	vacu1-FA1	13.3
Novel	vori1-FA1	90.2
Novel	vacu2-FA1	101.72
Novel	prc-vitri43-FA1	n/a
Novel	prc-vitri44-FA1	n/a
Novel	%valt1-YS4	19056.1
Novel	%valt2-YS4	5411.31
Novel	%valt3-YS4	26704.3
Novel	%valt4-YS4	6446.78
Novel	vima1-YS4	964.65
Novel	vori1-YS4	744.2
linear	VocA-YY2	n/a
linear	vica1-YY2	n/a
linear	valt1-YY1	812.54
linear	vima1-YY1	118.8
The precursors whose FPKM value below 150 are red-colored.
