# Supplementary material for: Cyclotide Evolution: Insights from the Analyses of Their Precursor Sequences, Structures and Distribution in Violets (Viola)
Source: Front Plant Sci. 2017 Dec 18;8:2058. doi: 10.3389/fpls.2017.02058 (PMC5741643; doi:10.3389/fpls.2017.02058)
Supplement: Supplementary file 6 [file DataSheet1.ZIP › Supplemenatry_Data_1_miss.nex.txt]

#NEXUS
[!matrix with indels coded according to PAUP* default - missing data]
[!compiled on Sat Nov 04 21:18:02 CET 2017 with SeqState version 1.4.1 build 02.10.2009]

BEGIN CHARACTERS;
DIMENSIONS newtaxa ntax=312 NCHAR=111;
FORMAT 
	DATATYPE = standard 
	GAP = - 
	MISSING = ? 
	symbols="0123456789A#C$EFG.IJ&L%>OPQ/'TU:*X<Z" 
	equate="R={AG} Y={CT} M={AC} K={GT} S={CG} W={AT} H={ACT} B={CGT} V={ACG} D={AGT} N={ACGT} r={AG} y={CT} m={AC} k={GT} s={CG} w={AT} h={ACT} b={CGT} v={ACG} d={AGT} n={ACGT}"
;

MATRIX

          [123456789111111111122222222223333333333444444444455555555556666666666777777777788888888889999999999111111111111
                    012345678901234567890123456789012345678901234567890123456789012345678901234567890123456789000000000011
                                                                                                              012345678901]

vima1-YS1V ????????????????????????????????????????????????????????????????S-NHK-LGGGTIFNC-GETCFLGKC-YT-P--HCLCGE-YKFCYGKD
vima1-YS1 ET-KDFITGGAYENLV---KSG-------------AIEGSIT-MTK-TIVSNPILEEALVA--YS-NHK-LGGGTIFNC-GETCFLGKC-YT-P--GCSCGE-YKLCYGTN
vori1-YS1 ET-KDFITRGAYENLV---KSG-------------AIEG-IT-MTK-TIISNPILEEALVA--YS-NHK-LGGGTIFDC-GETCFLGTC-YT-G--GCSCGQ-YKFCYGTN
vive1-YS1 ET-KDFITRGAYENLV---KSG-------------AIEG-IT-MTK-TIISNPILEEALVA--YS-NHK-LGGGTIFDC-GETCFLGTC-YT-G--GCSCGQ-FKFCYGTN
vima1-YS2 TV-EDVITHNLNGNLV---TSR-------------AIDG-II-MTK-TVISNPIFEEALLT--YS-INK-L-GGRAV-C-GETCFTGIC-YT-P--ICVCGE?????????
prc-ViulG[C]-YS2 TV-EDVITHDPYGNLV---TSR-------------AIDG-II-VAK-TVISNPILEEALLT--YS-TNK-L-GGRAV-C-GETCFAGIC-YT-P--VCVCGK-WDLCRM-N
vica1-YS3V AF-EDVITRDAYENLL---MKK-------------KKAG-LV-VTK-DLISNPLLEEAFFM--YA-NHK-L-GGSVLSC-GESCFGGEC-YT-P--GCTC-S-YPLCTK-N
prc-vitri68-YS3V AV-QDVIT?----------KPG------------------LV-VTK-DVISNPLLEEAFLM--YA-DRK-L-GGSVFNC-GESCLGGTC-NT-P--GCTC???????????
prc-vitri74-YS3V ?????????????????????????????????????????????????????LLEEAFLM--YA-DRK-L-GGSVFNC-GESCLGGKC-NT-P?????????????????
prc-vitri18-YS3 ???????????????????????????????????????????MTK-TIISNPILEKALVT--YA-KN?-L-GGSVFNC-GETCVFGTC-FT-S--GCSC-V-YRVCSK-D
prc-vitri90-YS3 ?????????????????????G-------------AIQS-IV-MKK-TIISNPVLEHALVT--YS-NKN-L-GGSVFNC-GET????????????????????????????
vica1-YS3 ?????????????????????????????????????????????????????????VLVT--YS-KNK-L-GGSIFNC-GETCIMGTC-YT-S--GCSC-V-YGVCSK-N
vori1-YS3 AV-KDVITRDAYENLV---KSG-------------AIEG-IA-MTK-TIVSNPVLEEALVT--YS-KNK-L-GGSIFNC-GETCIMGTC-YT-P--GCSC-V-YGACSK-N
vacu1-YS3 AV-KDFITREAYEKLV---NSG-------------AMEG-VA-MTK-TIISNPVLEEALVT--YS-KNK-L-GGSIFNC-GETCIMGTC-YT-S--GCSC-V-YGVCSK-N
vacu2-YS3 EI-KDVITREAYEKLV---NSG-------------AMEG-VA-MTK-TIISNPVLEEALVT--YS-KNK-L-GGSIFNC-GETCIMGTC-YT-S--GCSC-V-YGVCSK-N
valt1-YS4 ??????????????????????????????????????????????????????LEEALVS--YS-KEK-L-GGNPGAC-GETCLWGKC-YSSSI-GCSC-NSYRVCTK-N
valt2-YS4 ??????????????????????????????????????????????????????LEEALVS--YS-KEK-L-GGNPGAC-GETCVMGKC-YTASI-GCSC-DWYRVCTL-N
valt3-YS4 ??????????????????????????????????????????????????????LEEALVS--YS-KEK-L-GGNPGAC-GETCLFGKC-YTASI-GCSC-NKYRVCTK-N
valt4-YS4 ??????????????????????????????????????????????????????LEEALVS--YS-KEK-L-GGNPGAC-GETCVMGKC-YTASI-GCSC-DWYRVCTL-N
vima1-YS4 -Q-QDVITVQAYEELL---KNG-------------AANG----MTK-TVISSPVLEEALVS--YG-KEK-L-GGNPGAC-GETCLWGKC-YSASI-GCSC-SKYKVCTL-N
vori1-YS4 AH-QDVITRQTYEELL---KNG-------------AVNG----MTK-TVISNPVLEEALFS--YA-NEK-L-GGNPIIC-GETCLLGRC-YTASI-GCSC-NSYRVCTK-N
vima1-YS5V ??????????????????????????????????????????????????????????LVS--YS-KNK-L-GG-VVLC-GETCYGRRC-YS-P--GCYC-G-FPHCTK-N
vive1-YS5V ----RVCSKDSLPDSN---NNK-------------AVVS--S-NSR----SNPLFEAALFS--YA-K-KGL-TG-LPIC-GETCFGGTC-NT-P--GCTC-V-WPICER-N
prc-vitri22-YS5V ????????????????????????????????????????????????????????EALVS--YS-KNK-L-GG-APVC-GETCFTGLC-YS-S--GCSC-I-YPVCNR-N
vica1-YS5 ?????????????????????????????????????????????????????VLEEALVS--YS-KNK-L-GG-LPIC-GETCFGGTC-NT-P--GCSC-G-WPACVR-N
vica2-YS5 ?????????????????????????????????????????????????????VLEEALVS--YS-KNK-L-GG-LPIC-GETCFGGTC-NT-P--GCSC-G-WPACVR-N
vive3-YS5 ???????????????????????????????????????????MTK-TVISSPVLEEALVS--YS-KNK-L-GG-LPVC-GETCVGGTC-NT-P--GCSC-S-WPVCTR-N
VbCP14-YS5 ???????????????????????????????????????????MTK-TVISSPVLEEALVS--YS-KNK-L-GG-LPVC-GETCFGGTC-NT-P--GCSC-E-WPVCTR-N
VbCP23-YS5 ???????????????????????????????????????????MTK-TVISSPVLEEALVS--YS-KNK-L-GG-LPVC-GETCVGGTC-ST-P--GCGC-S-WPVCTR-N
VbCP24-YS5 ???????????????????????????????????????????MTK-TVISSPVLEEALVS--YS-KNK-L-GG-LPVC-GETCVGGTC-NT-P--GCGC-S-WPVCTR-N
Vok1-YS5 TE-QDVITLQAYEELL---KNG-------------AANG----MTK-TVISSPVLEEALVS--YS-KNK-L-GG-LPVC-GETCVGGTC-NT-P--GCSC-S-WPVCTR-N
VbCP25-YS5 -Q-QDVITLQAYEELL---KNG-------------AANG----MTK-TVISSPVLEEALVS--YS-KNK-L-GG-LPVC-GETCVGGAC-NT-P--GCAC-S-WPVCTR-N
VbCP26-YS5 -Q-QDVITVQAYEELL---KTG-------------AANG----MTK-TVISSPVLEEALVS--YS-KNK-L-GG-LPVC-GETCVGGTC-NT-P--GCGC-S-WPVCTR-N
VbCP27-YS5 -Q-QDVITLQAYEELL---KSG-------------DANG----MTK-TVISSPVLEEALVS--YS-KNR-L-GG-LPVC-GETCFGGTC-NT-P--GCPC-E-WPVCTR-N
vacu1-YS5 TE-QDVITLQAYEELL---KNG-------------AANG----MTK-TVISSPVLEEALVS--YS-KNK-L-GG-LPVC-GETCVGGTC-NT-P--GCTC-S-WPVCTR-N
vima1-YS5 -Q-QDVITVQAYEELL---KNG-------------AANG----MTK-TVISSPVLEEALVS--YS-KNK-L-GG-LPVC-GETCVGGTC-NT-P--GCSC-S-WPVCTR-N
vive1-YS5 -Q-QDVITLQAYEELL---KNG-------------AANG----MTK-TVISSPVLEEALVS--YS-KNK-L-GG-LPVC-GETCVGGTC-NT-P--GCSC-S-WPVCTR-N
vive2-YS5 -Q-QDVITLQAYEELL---KNG-------------AANG----MTK-TVISSPVLEEALVS--YS-KNK-L-GG-LPVC-GETCVGGTC-NT-P--GCSC-S-WPVCTR-N
vacu1-YS6 AH-QDVITLKAYQDLL---KSG-------------ASTDG---MTK-SVISSPLLEEALVS--YS-KKK-L-GG-LPVC-GETCTLGTC-YT-P--GCSCG--WPVCLR-N
vacu2-YS6 AH-QDVITLKAYQDLL---KSG-------------ASTDG---MTK-SVISSPLLEEALVS--YS-KKK-L-GG-LPVC-GETCTLGTC-YT-P--GCSCG--WPVCLR-N
vori1-YS6 AH-QDVITVQAYEEIL---KSG-------------ASTDG---MTK-SVISNPLLEEVLVS--YS-ENK-L-GG-VPTC-GETCLFGKC-YT-P--GCS????????????
prc-vitri23-YS6 ??????????????LL---KNG-------------VAHE----MTK-TVISNPVLEEALES--YS-KKK-L-GG-LPTC-GETCTLGTC-YT-P--GCTCS--WPLCTK-N
prc-vitri21-YA1V EM-RDVITREAYERLV---KSG-------------DIRG-IS-MTK-TIISNPFLEEAIAA--YA-KDK-L-GGGPLDC-QETCTLSDRCYT-K--GCTC-N-WPICYK-N
valt1-YA1 EM-KDVITREAYGNLV---NSR-------------AIQG-IS-MTK-TIISNPILEEALVT--YA-KNK-L-GGSIFNC-GESCVMGTC-YT-S--GCSC-V-YGLCSK-N
vima1-YA1 EK-KDVITREAYENLV---NSG-------------AIQG-IA-MTK-TIISNPILEEALVT--YA-KNK-L-GGSIFNC-GESCVLGTC-YT-P--GCSC-V-YGLCSK-N
vima2-YA1 EK-KDVITREAYENLV---NSG-------------AIQG-IA-MTK-TIISNPILEEALVT--YA-KNK-L-GGSIFNC-GESCVLGTC-YT-P--GCSC-V-YGLCSK-N
vacu1-YA2 ---QDVITRDAYEALL---KSG-------------AAHG----LTK-TVISSPILEETLVS--YANK-K-L-GG-LPIC-GETCVGGTC-NT-P--GCSC-S-WPVCTR-N
vima1-YA2 ---QDVITRDAYEALL---KSG-------------AAHG----LTK-TVISSPILEETLVS--YANK-K-L-GG-LPVC-GETCVGGTC-NT-P--GCSC-S-WPVCTR-N
prc-vitri29-HF1V ???????????YEELL---KNG---------------GS----TDK-TVISNPILEEALVS--YFKN-H-LGGVPSSDC-LETCFGGKC-NA-H--RCTCSQ-WPLCAK-N
prc-vitri40-HF1V ????????????????????????????????????????????????????????EALVA--HFNR-K-RGGFPYVSC-GETCLLGEC-YT-E--GCFCGV--SICYREE
valt1-HF1V ????????????????????????????????????????????TK-TIISNPIFEEALVA--HSNH-K-LGGGTIFVC-GETCRMGLC-YT-P--GCSC-R-MNLCV???
prc-vitri36-HF1 ??????????????????????????????????????????????????????LEEALVD--HFNR-R-LGGGTIFSC-GESCFQGTC-YT-K--GCACGD-WKLCYGEN
prc-vitri37-HF1 ??????????????????????????????????????????????????????LEEALVD--HFNR-R-LGGGTIFSC-GESCFQGTC-YT-K--GCACGD-WKLCYGEN
prc-vitri88-HF1 ?????????AAYENLV---KSG-------------AIQG-IT-MTK-TIVSNPILEEALVA--HFNH-R-LGGGTIFNC-GETCFLGK???????????????????????
prc-tricyclonA-HF1 ET-KDVITRAAYEKLV---ESG-------------AIQG-IT-MTK-TIISNPILEEALVA--HFNR-K-LGGGTIFDC-GESCFLGTC-YT-K--GCSCGE-WKLCYGTN
prc-vitri9-HF1 -T-KDVITRGAYEKLV---SSG-------------AIQS-IT-MTK-TIISNPILEEALAA--HFNH-K-LGSGTIFDC-GETCLLGKC-YT-P--GCSCGS-WALCYGQN
prc-vitri53-HF1 ST-KDVITRGAYEKLV---SSG-------------AIQS-IT-MTK-TIISNPILEEALAA--HFNH-K-LGSGTIFDC-GETCLLGKC-YT-P--GCSCGS-WALCYGQN
VbcP5-FS1V AQ-QDAIALQAYEELL---KNG-------------AANG----MTE-TVISNPVLEEALTA--FS-K-KGL-EG--RLC-GERCVIERTRAWCRTVGCICSLHTLECVR-N
vori1-FS1 AT-LDVITSNAYEALL---KSG-------------AANG----MTK-TVISSPILEETLVS--FSQK-K-L-GG-LPVC-GETCFMGTC-YT-P--GCSC-S-YPVCTR-N
vive1-FS1 ???????????????????????????????????????????MTK-TVISSPILEETLVS--FSQK-K-L-GG-LPIC-GETCFMGTC-YT-P--GCSC-S-YPVCTR-N
prc-vitri24-FS2 E-TKDFITRGAYEDLV---KRG-------------KVVT----TSK-TIIANPILEEAFAE--FS-R-K-L-GG-EPVC-GDSCVFFGC-DD-E--GCTCG-PWSLCYR-N
prc-vitri28-FS2 E-TKDFITRGAYEDLV---KRG---------------------?SK-TIIANPILEEAFAE--FS-R-K-L-GG-EPVC-GDSCVFFGC-DD-E--GCTCG-PWSLCYR-N
vima1-FA1V ?????????????????????????????????????????????????????????RTVF--FS-RKRG-SDINGLNC-GETCWGFSC-DH-A--DCSCGLSLGVLRWKF
vica1-FA1V -------SRNSFDE---------------------------------NNS--LLLKEALVA--FA-K-RG-GDINGGLNCGETCWGFSC-DR-A--GCSCGWTTWPYCSDN
prc-vitri45-FA1V -------LRNSF-E---------------------------------NNNDDHILEEALVL--FN-K----LD--GLNC-GETCWGFTC-NR-A--DCSCGFTYPYCSK-N
vica1-FA1 -------SRNSFDE---------------------------------NNS--LLLEEALVA--FA-K-RG-GDINGLNC-GETCWGFSC-DR-A--DCSC-WTWPYCSK-N
vima1-FA1 -------SRNSFDEK--------------------------------NN---LILEEALVA--FA-K-RG-SDINGYNC-GETCWGFHC-DR-D--DCSCGLTWPYCSK-N
valt1-FA1 -------SRNSFDEK--------------------------------NS---LLLEEALVA--FA-K-RG-GDINGLNC-GETCWGFHC-DR-P--DCSCGLTWPYCAK-N
valt2-FA1 -------SRNSFDEK--------------------------------NS---LILEEALVA--FA-K-RG-SDINFLNC-GETCWGFSC-DR-H--DCSCGLSWPYCSK-N
vacu1-FA1 -------SRNSFDE---------------------------------NN---VLLEEALVA--FA-K-RG--DINGLNC-GETCWGFHC-DR-D--DCSCGLTWPYCSK-N
vori1-FA1 -------SRNSFDE---------------------------------NNS--LLLEEALVA--FS-K-RS-SDINFLNC-GETCWGFSC-DR-P--DCSCGLSWPYCSK-N
vacu2-FA1 -------SRNSF-E---------------------------------NNN--HLLEEALIA--FN-K-RG-TDLGGLNC-GETCWGFSC-DR-P--DCSCGLTWPYCSK-N
prc-vitri43-FA1 -------LRNSF-E---------------------------------NNNDDHILEEALVL--FN-K----LD--GLNC-GETCWGFSC-DR-D--DCSCGFTWPYCSK-N
prc-vitri44-FA1 -------LRNSF-E---------------------------------NNKNDHILEEALVL--FN-K----LD--GLNC-GETCWGFSC-DR-D--DCSCGFTWPYCSK-N
valt1-YY1 AVD-DFITRRAYDNLV---RSG-------------AINDIPV-MPK-TIISNPVLEEALLN--YYSNNK-L-GGSSYKC-GESCFKTKC-YT-P--GCKC-D-WPLCKK-N
vima1-YY1 AVD-HFITRRAYDNLV---KSG-------------AINDDPV-MAK-TIISNPVLEDAPLT--YYSSNK-L-RGTELLC-GGFCRFSLC-RR----GCYC-D-FPRCMK-N
VocA-YY2 AVD-DFITRRAYDNLV---KSG-------------AIKDIPV-MAK-TIISNPVLEEGMLT--YYTNKK-L-GDSAISC-GETCFKFKC-YT-P--RCSC-S-YPVC-K--
vica1-YY2 AVD-DFITRRAYDNLV---KSG-------------AINDIPV-MAK-TIISNPVLEEGLLT--YYSNNK-L-ADSAISC-GETCFKTKC-YT-P--RCSC-S-YPVC-K--
vica1-HS1V IISHEGFQSLFKNVIA--RN-P--DVI---L-DEKTFTAL---TGK-IVVSNPILEEALNM--HSK-LH--GVAQQN-C-AETCFLLPC-FSSS---CGCGD--MS?????
vori1-HS1V TVEKDFITPEAIKMVF--RK-A--NLN---L-DEKAISAL---TGK-ILISNPVIEEALLK--HSNS-N-----SIS-C-GESCVWIPCITGIPPLNCVCRN--NVCYR-N
valt1-HS1V TIEKDFISPEAIKKVF--QK-G--NVS---L-DEKTISVL---TSK-ILVSNPVMEEALLK--HSN-INAV-GDTF--C-RETCYFFPC-VTALI-GCSCRL--ALCYK--
vacu1-HS1 ?????????????????????????????????????SAL---TGK-TLISNPVLEEALLQ--HSNSINALGGGRY--C-KESCIHTSC-LSVRF-GCKCSQ--GNCFK-N
valt2-HS1 TFEKDFITPGAIKMIS--GK-A--NLN---L-DEKVISAL---TGK-ILISNPVIEDALLK--HSK-LNAL-GGTH--C-GESCIWIPC-ISYLA-QCYCSN--N??????
vive1-HS1 TVEKDFITPKAIKMIF--GK-A--NLN---L-DEKVISAL---TGK-ILISNPVIEEALLK--HSN-INAL-GGSIP-C-GESCVYIPC-ITGVILGCSCSN--KVCYK-N
vacu2-HS1 TFEKDIITPEAIKMVF--GE-A--NFN---L-DEKAISAL---TGK-ILISNPVIEEALIK--HSN-FNALGGGSIP-C-GETCAFTPC-M-IAM-RCSCSN--KVCYFIT
VbCP18-HS1 TVEKDFITPEAIKMIS--GK-A--NLN---L-DEKVISAL---TGK-ILISNPVIDEALLQ--HSN-FNAL-GGKIP-C-GESCVWIPC-ITTVV-GCSCSN--KVCYK-N
vima1-HS1 TVEKDFITPEAIKMIS--GK-A--NLN---L-DEKVISAL---TGK-ILISNPVIEEALLQ--HSN-FNAL-GGKIP-C-GESCVWIPC-ITTVV-GCSCSN--KVCYM-N
prc-vitri12-HS2V TLEKDFISRKAIDMVL--KKVG---SN-AML-DEKAIEAL---TGK-ILISNPIIEEALFK--YSN-LNGP--RGVT-C-RETCYSQDC-YSAWA-GCKCND--GACFI-N
vive1-HS2 TFEKDFITREAINMVL--KKAS-PNSN-AML-DEQAIIAL---TGK-ILVSNPIIEEALLK--HSN-LNGL-GGGIP-C-GESCVYIPC-LTSIA-GCSCSN--KVCYL-N
vacu1-HS2 ???KDFITREAINMVL--KKAS-PNSN-AML-DEQAIIAL---TGK-ILVSNPIIEEALLK--HSN-LNGL-GGGVP-C-GESCVYIPC-ITSIA-GCSC???????????
vima1-HS2 TFEKDFITRQAINMVL--KKAN-PNSN-AML-DEQAIIAL---TGK-ILVSNPIIEEALLK--HSN-LNGL-G-RYP-C-GESCVYIPC-ITSIA-GCSCSE--KVCWH-N
prc-ViulH[P]-HS2 TFEKDFITREAINMVL--KKAS-PNSN-AML-DEQAIIAL---TGK-ILVSNPIIEEALLK--HSN-LNGL-GSELP-C-GESCVFIPC-ITSIA-GCSCSH--KVCYL-N
vima2-HS3 TFEKDVITPTTVRMILE--KVS-PNSNMNML-DEKVISAM---TSK-TLISNPVVEEALLM--HSHN--TL-GGSTP-C-GESCVWIPC-I????????????????????
vive1-HS3 TFEKDVITPTTVRMILE--KVS-PNSNMNIL-DEQVISAL---TSK-TLISNPVVEEALLK--HSHN--TL-GGSVP-C-GESCVWIPC-ISSVL-GCSCSN--KVCYM-N
vima1-HS3 TFEKDVITPTTVRMILE--KVS-PNSNMNIL-DEQVISAL---TSK-TLISNPVVEEALLM--HSHN--TL-GGSVP-C-GESCVWIPC-ISSVV-GCSCSN--KVCYM-N
Vpl1-HS4V GFDKDFITHETVQAIL--KKVG-SNSN-GML-DEEAINAL---TSK-TIISNPVLEEALLK--HSNSIN---GGSQS-C-GESCVLIPC-ISGVI-GCSCSS--MICYF-N
prc-Viulx[P]-HS4 ?????????????????????????????????????????????????????LLEEALFK--HSNSINAL-GGTLP-C-GESCVWIPC-ISSVV-GCSCKS--KVCYK-N
VbCP11-HS4 ?????????????????????????????ML-DEQTITAL---TGK-TIISNPLLGEALFK--HSNSINAL-GGTLP-C-GESCVWIPC-ISSVV-GCSCKS--KVCYK-N
VbCP37-HS4 ?????????????????????????????ML-DEQTITAL---TGK-TIISNPLLEEALFK--HSNSINAL-GGSLP-C-GESCVFIPC-ISSVI-GCACKS--KVCYK-N
prc-vitri7-HS4 ??????????????????????????????L-DEQTISAL---TGK-TVISNPFLQEALLE--HSNSINAL-GGTFP-C-GESCVWIPC-LSKVI-GCACKS--KVCY???
Voc1-HS4 NFEKDFITHETVQAIL--KKVG-PSSN-GML-DEQTISAL---TGK-TIISNPVLEEALLT--HSNSINAL-GGTLP-C-GESCVWIPC-ISSVV-GCSCKS--KVCYK-N
Voc2-HS4 SFEKDFITHETVQAIL--KKVG-PSSN-GML-DEQAISAL---TGK-TIISNPVLEEALLT--HSNSINAL-GGTLP-C-GESCVWIPC-ISAVV-GCSCKS--KVCYK-N
Val1-HS4 SFEKDFITHETVQAIL--KKVG-PNSN-GIL-DEQTISAL---TGK-TIISNPVLEEALFK--HSNSINAL-GGTLP-C-GESCVWIPC-ISSVV-GCSCKS--KVCYK-N
Vaf1-HS4 SFEKDFITHETVQEIL--KKVG-SNSN-GML-DEQTISAF---TGK-TIISNPLLEEALFK--HSNNINAL-GGTLP-C-GESCVWIPC-ISSVV-GCSCKS--KVCYK-N
vacu1-HS4 SFEKDFITHETVQEIL--KKIG-SNSN-GML-DEQTISAL---TGK-TIISNPLLEEALFK--HSNSINAL-GGTLP-C-GESCVWIPC-ISSVV-GCSCKS--KVCYK-N
vima1-HS4 SYEKDFITHETVQEIL--KKVG-SNSN-GML-DEQTISAL---TGK-TIISNPLLEEALFK--HSNSINAL-GGTFP-C-GESCVWIPC-ISSVV-GCSCKS?????????
vori1-HS4 SFDKDFITHETVQAIL--KKVG-SNSN-GML-DEQTISAL---TSK-TIISNPLLEEALLK--HSNSINAL-GGTIP-C-GESCVFIPC-ISSVI-GCSCKS--KVCYK-N
valt1-HS4 SFEKDFITPETVQEIL--KKVG-SNSN-GML-NEQTISAL---TSK-TIISNPLLEEALFK--HSNSINAL-GGTFP-C-GESCVFIPC-ISSVI-GCSCKS?????????
vive1-HS4 SFDKDFITHETVQAIL--KKVG-SNSN-GML-DEQTISAL---TSK-TIISNPLLEEALLK--HSNSINAL-GGTIP-C-GESCVFIPC-ISTVI-GCSCKS--KVCYK-N
Vbc3-HS4 SFEKDFITHETVQEIL--KKVG-SNSN-GML-DEQTISAL---TGK-TIISNPLLEEALFK--SSNSINAL-GGTFP-C-GESCVWIPC-ISKVI-GCACKS--KVCYK-N
vacu1-PS1 TFEKDVITLSAVRSVLE--KVS-PNSNMGLL-NEQTISAL---TGK-ILISNPLVEEALLK--PSN-VNAL-GGSTP-C-GESCVWI????????????????????????
vima1-PS1 ???????????????????KVS-PNSNMGLLIKEQTISDL---TGK-ILISNPLVEEALLR--PSN-VNAL-GGSIP-C-GESCVFIPC-FTGIA-GCSCKN--KVCYY-N
prc-vitri17-HQ1 TTEKDVISAEAVQTIL---KMN-PSSNSIP---D-INEIV---KMK-TVVSSSVLDPFILK--HQGGGSHGGSDDQVAC-GESCAMTPC-FMHVV-GCVCSQ--KVCYRG-
prc-vitri66-HQ1V ???????????????????????????????????????????????????VLDHDAFILK--HH-GGSHG-SDDQMPC-GESCVYIPC-FTRVV-GCACSE--KVCYKG-
vacu1-NK1 ????????????????????????NSN-GML-DEKSINAL---TRK-SIISKQLFEEAFLKDSNKIENLGGTGFTEP-C-GETCRILAC--GIP--GCQC-Y-ARICYW-N
vima1-NK1 ????????????????????????NSN-GML-DEKSITAL---TSK-TIISKQLYEEAFLKDSNRIENLGGTGFTEP-C-GENCRILAC--GIP--GCQC-Y-KRVCYW-N
prc-Viulx[C]-TI1 TFEKDVITPEAIQAVL--KKTNYPNSNVKL--SEDAINAL---SSK-TVISNEVLEEALFKINTINNGISDVVNGFP-C-GESCVFIPC-ISAAI-GCSCKN--KVCYR-N
prc-Viulx[P]-TI1 TFEKDVITPEAIQAVL--KKTNYPNSNVKL--SEDAINAL---SSK-TVISNEVLEEALFKINTINNGISDVVNGFP-C-GESCVFIPC-ISAAI-GCSCKN--KVCYR-N
vacu1-TI1 TFEKDVITPEAIQAVL--KKTNYPNSNVKL--SEDAINAL---SSK-TVISNGVLEEALFKINTINNGIGDVVNGFP-C-GESCVFIPC-ISAAI-GCSCKN--KVCYR-N
VbCP20-TI1 TFEKDVITPEAIQAVL--KKTNYPNSNVKL--SEDAINAL---SSK-TVISNKVLEEALFKIYTVNNGISDIVNGFP-C-GESCVYVPC-LTAAI-GCSCKN--KVCYK-N
vori1-TI1 TFEKDVITPEAIQAVL--KKTNYPNSNVKL--SEDAINAL---SSK-TVISNEVLEEALFKINTINNGISDVVNGFP-C-GESCVYIPC-LTAAI-GCSCKN--KVCYK-N
vive1-TI1 TFEKDVITPEAIQAVL--KKTNYPNSNVKL--SEDAINAL---SSK-TVISNKVLEEALFKINTINNGISDVVNGFP-C-GESCVYIPC-LTAAI-GCSCK??????????
prc-vitri98-RS1V ????????????????????????????MLS--EDAF------TSKIVVADNLVLEEAL-KMMTRRRDDEKLGG-IP-C-GETCVFSGC-YSVTF-GCACEK--RVCYK-N
prc-vitri60-RS1V SFERDLITPVAIQAIL-QKTSS-DFNF-MLSQSSEV-------TSKIVVADNLVLEEAL-LMMRRS--DEKLGG-IP-C-GETCIFGRC-HTGII-GCACEK--YMCCK-N
vive1-RS1 ?????????????????????????????????????????????KIVIADNLVLEKALGMMIR-NNIK--LDG-IP-C-AETCIWRPC-ATAII-GCYCEN--YMCYK-N
vacu1-RS1 TFERDVITPEAIQAILDQKKTN-PNSNYMFSDSEDAVNAL---TGKIVIADNLVLEEAL-KMMRSNNIK--LDG-IP-C-AETCLWRPC-HTAII-GCSCEY--NFCYK-N
prc-ViulL[C]-RS1 TIERDVITPEAIQAILDQKKTN-PNSNYMLSDSEDAVNAL---TGKIVIADNLFLEEAL-KMMRSNNVK--LDG-IP-C-AETCLWRPC-RTAIM-GCSCEY--NFCYK-N
vica1-RS2V TFERDVITPEAIQAILHQKKTN-PNSNYMLSDSEDAVNAL---TGKIVIAGNLVLEEAL-KMMRSNNVK--LDG-IH-C-EETCFWRPC-HTAIV-GCSCEY--NICFK-N
VbCP13-RS2 ????????????????????????????MLSDSEDAVNAL---TGKTVIADNLFLEEAL-RMMRRNNVK--LDG-IH-C-AETCLWGTC-RTAYI-GCSCEN--KICYK-N
VbCP22-RS2 ????????????????????????????MLSDSEDAVNAL---TGKIVIADNLVLEEAL-RMMRSDNVK--LDG-IH-C-AETCIWGTC-RTAII-GCSCEN--RICYK-N
VbCP38-RS2 ????????????????????????????MLSDSEDAVNAL-----KIVIADNLFLEEAL-RMMRSNNVK--LDG-IH-C-AETCFWGTC-RTAYI-GCSCEN--RICYK-N
vive1-RS2 TFERDVITPEAIQAILDQKKTN-PNSNYMLSGSEDAVNAL---TGKIVIADNLVLEEAL-KMMRSNNVK--LDG-IH-C-AETCFWGKC-HTAII-GCSCEN--KICYK-N
vive2-RS2 TFERDVITPEAIQAILDQKKTN-PNSNYMLSDSEDAVNAL---TGKIVIADNLVLEEAL-RMMRSNNVK--LDG-IH-C-AETCFWGKC-HTAII-GCSCEN--KICYK-N
vima1-RS2 TFERDVITPEAIQAILDQKKTN-PNSNYMLSDSEDVVNAL---TGKIVIADNLFLEEAL-RMMRSNSVK--LDG-IH-C-AETCLWGTC-RTAYI-GCSCEN--KICYK-N
vori1-RS2 TFERDVITPEAIQAILHQKKTN-PNSNYMLSDSEDAVNAL---TGKIVIADNLVLEEAL-RMMRSNNVK--LDG-IH-C-AETCFWGKC-YTAIT-GCSCEN--KICYK-N
valt1-RS2 TFERDVITPEAIQAILDQKKTN-PNSNYMLSDSEDAVNAL---TGKIVIADKLFLEEAL-RMMRSNNVK--LDG-IH-C-AETCFWGTC-RTAYI-GCSCEN--KICYK-N
valt2-RS2 TFERDVITPEAIQAILDQKKTN-PNSNYMLSDSEDAVNAL---TGKIVIADKLFLEEAL-RMMRSNNVK--LDG-IH-C-AETCFWGTC-RTAYI-GCSCEN--KICYK-N
valt1-DI1 ??????????????????????????????????????????????????????VFE-SFL--DIHN-LEG-E--VV-C-GPTCEFGPVNCGINP-SCRCNN--RVCVY-N
vica1-DI1 LDQKDIISGDQVVAML---KSG---------EDLESMNAML--K-R-TAVVSGEVFE-SFL--DTHN-LEG----AV-C-GPTCQFGPVNCGINP-SCRCNN--KVCVM-N
vima1-DI1 LDQKDIISGHQVVAML---KSG---------QDLESMNAML--K-R-TAVVSGEVFE-SFF--DIHN-LEG-E--VV-C-GPSCMYGPVNCGINP-SCKCNN--KFCVM-N
vima2-DI1 TLGRDIISGEQVVAML---KRG---------EGLESMNAML--K-R-TAVVTGEVLE-SFL--DTHNLLKG-DG-VQ-C-GPTCRFGPVNCGINP-KCNCRN--TLCVW-D
VbCP21-DI1 KLGKDIISGEQVVAML---KRG---------EDLESINAML--K-R-TAIVTGEVFE-SFL--EAHNLLKG-DG-VQ-C-GPTCRFGPVNCGINP-RCNCRN--TRCVW-D
vima1-NS1 TFEKDFITPETIQAIL--KKTA-PLSNIML--EEDVINALL--KSK-TVISNPVIEEALRK--NSN----GLNAAVP-C-GESCVWIPC-VTSVI-GCSCSN--KVCY--N
vima2-NS1 TFEKDFITPEAIQAIF-KKR-A-PLSNIML--EEDVMSALI--KRK-TVISNPVIEEALRK--NSN----GLNAAVP-C-GESCVWIPC-VTSVI-GCSCSN--KVCY--N
prc-ViulK[P]-NS2V ?????????????????????D-PLSNIML--EEDVMNAII--KTK-TVISNPVIEEALLK--NNN----GLNS-IF-C-SETCRTFPC-FTKAV-GCSCVS--KRCYK-N
prc-vitri87-NS2 ???????????????????????????IML--EEDVMNALV--KSK-TIISNPVIEEALLK--NSN----GLNG-IP-C-GE?????????????????????????????
prc-Viulx[C]-NS2 TFEKDFITRETIQAIL--KKSA-PLSNIML--EEDVMNALI--KSK-TVISNPIIEEALLK--NSN----GLNG-IP-C-GESCVWIPC-ISSAI-GCSCKS--KVCYR-N
VbCP8-NS2 -FEKDFITPETIQAIL--KKSA-PLSNIML--EEDVINALL--KSK-TVISNPIIEEAFLK--NSN----GLNG-IP-C-GESCVWIPC-ISAAI-GCSCKS--KVCYR-N
VbCP9-NS2 -FEKDFITREAVQAIL--KKSA-PLSNIML--EEDVMNALI--KSK-TVISNPVIEEALLR--NSN----GLNG-IP-C-GESCVWIPC-ISSAI-GCSCKS--KVCYR-N
vacu1-NS2 TFEKDFITPETIQAIL--KKSA-PLSNIML--EEDVMNALI--KSK-TVISNPIIEEALLK--NSN----GLNG-IP-C-GESCVWIPC-ISSAI-GCSCKS--KVCYR-N
vima1-NS2 TFEKDFITREAVQAIL--KKSA-PLSNIML--EEDVMNALI--KSK-TVISNPVIEEALLR--NSN----GLNG-IP-C-GESCVWIPC-ITSAV-GCSCKS--KVCYR-N
vima2-NS2 TFEKDFITPETIQAIL--KKTA-PLSNIML--EEDVINALL--KSK-TVISNPIIEEALLK--NSN----GLNG-IP-C-GESCVWIPC-ISGAI-GCSCKS--KVCYR-N
vori1-NS2 TFEKDFITREAIQAIL--KKSA-PLSNIML--EEDVMNALI--KSK-TVISNPIIEEALLK--NSN----GLNG-IP-C-GESCVWIPC-ISSAI-GCSCKS--KVCYK-N
valt1-NS2 TFEKDFITREAVQAIL--KKSA-PLSNIML--EEDVMNALI--KSK-TVISNPVIEEALLR--NSN----GLNG-IP-C-GESCVWIPC-ISSAI-GCSCKS--KVCYR-N
valt2-NS2 TFEKDFITPETIQAIL--KKSA-PLSNIML--EEDVINALL--KSK-TVISNPIIEEALLK--NSN----GLNG-IP-C-GESCVWIPC-ISAAI-GCSCKS--KVCYR-N
vive1-NS2 TFEKDFITPETIQAIL--KKSA-PLSNIML--EEDVINALL--KSK-TVISNPIIEEALLK--NSN----GLNG-IP-C-GESCVWIPC-ISAAI-GCSCKS--KVCYR-N
Voc3-NS2 -FEKDFITPETIQAIL--KKSA-PLSNIML--EEDVINALL--KSK-TVISNPIIEEAFLK--NSN----GLNG-IP-C-GESCVWIPC-ISAAI-GCSCKS--KVCYR-N
VbCP3b-NS2 -FEKDFITREAIQAIL--KKSA-PLSNIML--EEDVMNALI--KSK-SVISNPVIEEALLK--NNN----GLNG-IP-C-GESCVWIPC-ISSAI-GCSCKN--KVCYR-K
VbCP3d-NS2 -FEKDFITPETIQAIL--KKSA-PLSNIML--EEDVINALL--KSK-TVISNPIIEEAFLK--NSN----GLNG-IP-C-GESCVWIPC-ISGAI-GCSCKS--KVCYR-N
vica1-NS3 TFEKDFISPEAIQAVLN--KIG-PLS------EEDVMNAI---KSK-IIISNPVIEEALLK--DSN----SLNGPNP-C-MESCARTSC-LTTHI-GCSCRR--KSCSK-N
prc-ViulI[C]-NS3 -?????????TIQAILE--KTD-PLK------KEDVMNAII--KTK-TVISNPVIGEAFLK--NSN----GLHGPTP-C-GETCIWISC-VTAVM-GCSCKN--SICYM-N
vori1-NS3 -????FITPETIKAILE--KTS-PHS------KEDVMNAII--KTK-TVISNPVIEEALLK--NSN----GLHG-TF-C-GESCVLVPC-FTALR-GCSCID--LSCSK-N
vive1-NS3 TFEKDFITPETIQAIL--KKTA-PHS------KEDVMNAII--KTK-TVISNPVIEEALLK--NSN----GLHG-EF-C-GETCVVVPC-FSSAR-GCSCYQ--LGCVK-N
VbCP3a-NS3 -FEKDIISPETIQAVLE--KTA-PHL------KD-AMNAII--KSK-TVISNPVIEEALLK--NSN----GLKG-AG-C-IETCYTFPC-ISEMI-NCSCKN--SRCQK-N
vima1-NS3 -?????????????IL--KKTA-PHS------KEAVMNAIINTKTVISVISNPGIEEALLK--NSN----GLSGSGHAC-LETCLFSSC-FLT---GCTCTH--PNCWD-N
prc-ViulC[C]-NS3 -FEKDFITPETIQAILE--KTD-PLK------KEDVMNAII--KTK-TVISNPVIGEAFLK--NSN----GLHG-TF-C-GETCVMFPC-FSSAR-GCGCHN--LGCEL-N
VbCP31-NS4 MITNSSSVPGDPLEIL---------SNIML--EEDAMSALI--KSK-TVISNPVIEEALLK--NSN----SLHG-IP-C-AESCVYLPC-VTIVI-GCSCKD--EVCY--N
VbCP10-NS4 MITNSSSVPGDPLEIL---------SNIML--EEDVMNALI--KSK-SVISNPVIEEALLK--NNN----GLNG-IP-C-GESCVWIPC-ISSAI-GCSCKN--KVCYR-N
valt1-NS5V -FGQDYISAKAVEAI--RKRSA-PLSNIML--EEDSINALI--NRK-TIISNPVLEEALLK--IDI----GLNR-NL-C-VETCIYFGC-ITSYV-GCYCYN--KLCVT-D
prc-vitri6-NS5V -FEKDFITGEAIQAIL-KKT-TTPLSNTML--EEII-------KSK-TLISNPLIEEALVK--NSN----GLNG-HY-C-GETCFFIPC-ASSLI-DCECHN--DYCYR--
vica2-NS5V ???????????????????????????????????????????KSK-IIISNPVIKEALQK--TSN----GLNGGIS-C-EESCAYTRC-ISGEI-GCHCNN--KLCIT-W
vica1-NS5V ???????????????????????????????????????????????????????????????TSN----GLNG-YS-C-EESCAYKIC-FSSAI-GCYCNN--KVCYHDD
VbCP36-NS5 -FEKDFISPEAVQAIL-KKR-A-PLSNIML--EEDAMSALI--KSK-TVISNPVIEEALLK--NSN----GLKG-AS-C-VETCNYFPC-ISEMI-NCYCQS--KRCVK--
VbCP3c-NS5 -FEKDFISPEAVQAIL-KKR-A-PLSNIML--EEDAMSALI--KSK-TVISNPVIEEALLK--NSN----SLHG-IP-C-AESCVYLPC-VTIVI-GCSCKD--KVCY---
vive1-NF1 SFEKDFITPEAVESVL-KRK-A-PLSNMMM-EDEDAVLKIIS-TTK-TIISNPVLEAAFLN--NFNS---A-NG-IP-C-GESCVWIPC-ITSA?????????????????
VbCP34-NF1 SFEKDFITPEAVESVL-KRK-A-PLSNMMM-EDEDVVLKIIS-TTK-TIISNPVLEAAMLN--NFNS---A-NG-IP-C-GESCVWIPC-ITAAI-GCSCSS--KVCYR-N
VbCP17-NF1 SFEKDFITPEAVESVL-KRK-A-PLSNMMM-EDEDVVLKIIS-TTK-TITSNPVLEAAMLN--NFNS---A-NG-IP-C-GESCVWIPC-FSAAI-GCSCSS--KVCYR-N
vima1-NF1 SFEKDFITPEAVESVL-KRK-A-PLSNMMM-EDEDVVLKIIS-TTK-TIISNPVLEAAMLN--NFNS---A-NG-IP-C-GESCVWIPC-FSAAI-GCSCSS--KVCYR-N
VbCP12-TN1 ????????????????????????????MM-ENDAIVNVIA--NVK-TVISNPVLEEALLK--TNH----GVNG-IP-C-GESCVFIPC-LTSAI-GCSCKS--KVCYR-N
prc-Viulx[P]-TN1 SFEKDVITPAAMEAVL-NRK-A-PLSNIMM-ENDAIVNVIA--NVK-TVISNPVLEEALFK--TNH----GVNG-IP-C-GESCVFIPC-LTSAI-GCSCKS--KVCYR-N
prc-Viulx[C]-TN1 SFEKDVITPAAMEAVL-NRK-A-PLSNIMM-ENDAIVNVIA--NVK-TVISNPVLEEALFK--TNH----GVNG-IP-C-GESCVFIPC-LTSAI-GCSCKS--KVCYR-N
vacu1-TN1 SFEKDVITPEAMEAVL-SRK-A-PLSNIMM-ENDAIVNVIA--NVK-TVISNPVLEEALFK--TNH----GVNG-IP-C-GESCVFIPC-LTSAI-GCSCKS--KVCYR-N
vori1-TN1 SFEKDVITPAALEAVL-NRK-A-PLSNIMM-ENDAIVNVVA--NVK-TVISNPVLEEALFK--TNH----GVNG-IP-C-GESCVFIPC-LTSAI-GCSCKS--KVCYR-N
valt1-TN1 SFQKDVITPAAMEAVL-NRK-A-PLSNIMM-ENDAIVNVIA--NVK-TVISNPVLEEALFK--TNH----GVNG-IP-C-GESCVFIPC-LTSAI-GCSCKS--KVCYR-N
vive1-TN1 SFDKDVITPAALEAVL-NRK-A-PLSNIMM-ENDAIVNVVA--NVK-TVISNPVLEEALFK--TNH----GVNG-IP-C-GESCVFIPC-LTSAI-GCSCKS--KVCYR-N
vbc2-TN1 -FEKDVITPAALEAVL-NRK-A-PLSNIMM-ENDAILNVIA--NVK-TVISNPVLEEALLK--TNH----GVNG-IP-C-GESCVWIPC-LTSTV-GCSCKS--KVCYR-N
vbc4-TN1 -FEKDVITPSVLEAVL-NRK-A-PLSNIMM-ENDAILNVIA--NVK-TVISNPVLEEALLK--TNH----GVNG-IP-C-GESCVWIPC-LTSAV-GCPCKS--KVCYR-N
vbc5-TN1 -FEKDVITPAALEAVL-NRK-A-PLYNIMM-ENDAILNVIA--NVK-TVISNPVLEEALLK--TNH----GVNG-IP-C-GESCVWIPC-LTSAV-GCSCKS--KVCYR-N
vbc6-TN1 -FEKDVITPAALEAVL-NRK-A-PLSNIMM-ENDAIVNVIA--NVK-TVISNPVLEEALLK--TNH----GVNG-IP-C-GESCVWIPC-ITSAI-GCSCKS--KVCYR-N
Vpf1-TN1 -FEKDVITRAALEAVL-NRK-A-PLSNIMM-ENDAIVNVIA--NVK-TVISNPVLEEALFK--TNH----GVNG-IP-C-GESCVFIPC-LTAAI-GCSCRS--KVCYR-N
vori1-TN2 ????????????????????????????????????????????VK-TVISNAVFEETFLK--TNH----GVNG-DF-C-GETCFAGPC-FSSSR-GCGCTYMSGGMVCVK
vica1-TN2 -FEKDVITPAALEAIL-NSK-G-PLSNT---EKDAIVNVIA--NVK-TVISNPVLEEALLK--TNH----GVNG-VF-C-GETCMTFPC-FSSSR-GCGCTYMGGGMVCVL
prc-Viulx[P]-GA1 SFEKDVISAHAIQAVLE-KR-G--LS--KL-EDDPVLSALA--RTK-TIISNPVIEEALLN--GAN-LKAG-NG-IP-C-AESCVYIPC-TVTALLGCSCSN--RVCY--N
vbc1-GA1 SFEKDVISFRAIQAVLE-KR-G--LS--KL-EDDPVLSALA--HTK-TIISNPVIEEALLN--GAN-LKAG-NG-IP-C-AESCVWIPC-TVTALIGCGCSN--KVCY--N
vima1-GA1 SFEKDVISPHAIQAVLE-KR-G--LS--KL-EDDPVLSALA--RTK-TIISNPVIEEALLN--GAN-LNAG-NG-IP-C-AESCVFIPC-TVTALLGCSCKS--KVCY--N
valt1-GA1 SFEKDVISASAIQAVLE-KR-G--LS--KL-EDDPVLSALA--RTK-TIISNPVIEEALLN--SAN-LKAG-NG-IP-C-AESCVWIPC-TVTALLGCSCSQ--KVCY--N
vive1-GA2 SFEKDVISPHAIQAVLE-KR-G--LS--KL-EDDPVLMALA--RTK-TIISNPVIEEALLN--GAN-LKAG-NG-IP-C-AESCVWIPC-TVTALLGCSCKD--KVCY--N
vori1-GA2 SFEKDVISPHAIRAVLE-KR-G--LS--KL-EDDPVLSALA--RTK-TIISNPVIEEALLN--GAN-LKAG-NG-IP-C-AESCVWIPC-TVTALLGCSCKD--KVCY--N
VbCP4a-GA2 SFEKDVISPRAIQAVLE-KR-G--LS--KL-EDDPVLSALA--RTK-TIISNPVIEEALLN--GAN-LKAG-NG-IP-C-AESCVWIPC-TVTALLGCSCKD--KVCY--N
VbCP4b-GA2 SFEKDVISPHAIQAVLE-KR-G--FS--KL-EDDPVVSALA--RTK-TIISNPVIEEALLN--GTN-LKAG-NG-IP-C-AESCVWIPC-TVTALVGCSCSD--KVCY--N
VbCP4c-GA2 SFEKDVISPRAIQAVLE-KR-G--LS--KL-EDDPVLSALA--RTK-TIISNPVIEEALLN--GAN-LKAG-NT-IP-C-AESCVWIPC-TVTALLGCSCKD--KVCY--N
valt1-GP1 SFERDVISSRAIQAVLE-KK-G--LS--KL-EDDPVLSALA--HTK-TIISNPIIEEALFN--GPS-LNAG-NG-VP-C-GESCFYIKPCFFTAILACRCRA--GVCF--N
prc-vitri5-GP1 SFQKDVVSTSAIEAVL--KLRG--LS--KL-EDDPALSALA--HTK-TIISNPVIEDALLN--GPS-MRAG-NG-IP-C-AESCVWIPC-TVTALVGCSCSE--KVCYY-N
prc-vitri64-NL1V ??????????????????????????????????????????????????????LEEALLK--SVDH---GVNG-IP-C-GESCVFIPC-LTAAI-GCSCKS-K???????
prc-vitri65-NL1V ??????????????????????????????????????????????????????LEEALLK--NVDH---GVNG-IP-C-GESCVYIPC-LTSAI-GCS????????????
prc-vitri16-NL1V TFEKDFISPEAVEAIL--KKTN---VNVVP--SVDAIXAL---TGK-TIISNDVFNVAILN--NIAN---GVNA-H--C-YESCYVIPC-LTEIV-GCACRG--NVC-RPK
prc-vitri67-NL1 TFEKDFITAEAVRAIL--RKTST--NAIMP--SEEAITAL---TGK-TVISNVVLEEALLK--NIDH---GVNG-VP-C-GESCVWIP???????????????????????
valt1-NL1V ???????????????????????????????????????????????????????????????NLDN---GRNG-QD-C-AETCAVIPC-VSGLI-GCSCSQ--RLCIK-D
prc-vitri54-NL1 ???????????????????????????????????????????????????????EEALLK--NLNN---GLNG-IP-C-GESCVWIPC-ITSAI-GCSCKS--KVC????
prc-ViulB[C]-NL1 ?????????????????????N---ANVMP--SVDAINAL---TGK-TVISNVVLEEALLK--NLGN---GLNG-VP-C-GESCVWIPC-LTGAI-GCSCSN--KVCYL-N
prc-ViulD[P]-NL1 TFEKDFITTEAVRAIL--KKTN---ANVMP--SVDAINAL---TGK-TVISNVVLEEALLK--NIDN---GLNG-IP-C-GESCVWIPC-LTSAI-GCSCKS--KVCYK-N
prc-Viulx[P]-NL1 TFEKDFITTEAVRAIL--KKTN---ANVMP--SVDAINAL---TGK-TVISNVVLEEALLK--NIDN---GLNG-IP-C-GESCVWIPC-LTSAI-GCSCKS--KVCYR-N
VbCP1c-NL1 TFEKDFITPEAVRAIL--KKTN---ANVMP--SEDAINAL---TGK-TVISNVLLEEALLK--NLDN---GLNG-IP-C-GESCVWIPC-LTAAI-GCSCSS--KVCYR-N
VbCP2d-NL1 TFEKDFITPEAVKAIL--KKTN---ANVMP--SEDAINAL---TGK-TVISNVVLEEALLK--NLDN---GLNG-IP-C-GESCVWIPC-LTAAI-GCSCSS--KVCYR-N
VbCP2b-NL1 -FEKDFITTEAVRSIL--QKTN---SNAMP--SEDAINAL---TGK-TLLSSVVLEEALLK--NLDN---GRNG-IP-C-GESCVWIPC-LTATI-GCSCKS--KVCYR-N
VbCP2c-NL1 -FEKDFITTEAVRSIL--QKTN---SNAMP--SEDAINAL---TGK-TLISSVVLEEALLK--NLDN---GRNG-IP-C-GESCVLIPC-ISSVI-GCSCKS--KVCYR-N
VbCP16-NL1 -FEKDFITTEAVRAIL--QKTN---SNAMP--SEDAINAL---TGK-TLISSVVLNEALLK--NLDN---GRNG-IP-C-GESCVFIPC-ISSVI-GCSCKS--KVCYR-N
vica1-NL2V TFEKDFITTEAVRAIL--KKTN---ANVVP--SEDAINAL---TGK-TVISNVVLEEALLK--NLEN---GLNGAIP-C-GESCVWIKRCLTSAI-GCSCKN?????????
vima1-NL2 ---KDFITPETVRAIL--KKTN---SNAMP--SEDAINAL---TGK-TLISSVVLNEALLK--NLDN---GLNGVVP-C-GESCVFIPC-LTSAI-GCSCKN--KVCYK-N
vacu1-NL2 TFEKDFITTEAVRAIL--KKTN---ANVMP--SEDAINAL---TGK-TVISNVVLEEALLK--NLDN---GLNGVVP-C-GESCVFIPC-LTTVI-GCSCKS--KV?????
vacu2-NL2 TFEKDFITTEAVRAIL--KKTN---ANVMP--SVDAINAL---SGK-TVISNVVLEEALLK--NLDN---GLNGVVP-C-GESCVWIPC-ISSAI-GCSCKS--KVCYR-N
VbCP2e-NL2 -FEKDFITTETVRAIL--KKTN---SNTMP--SEDAINAL---TGK-TLISSVVLDEALLK--NLDN---GLNGVIP-C-GESCVFIPC-ISSVI-GCSCKS--KVCYR-N
vive1-NL3 ???????????????????KTN---SNAMP--SEEAINAL---TGK-TLISNIVLQEALLK--NLDN---GLKGSLP-C-GESCVFIPC-ISAVI-GCSCSN--KVCYM-N
vori1-NL3 TFEKDFITTETVRAIL--KKTN---SNAMP--SEEAINAL---TGK-TLISNIVLQEALLK--NLDN---GLKGSTP-C-GESCVWIPC-ISSVI-GCSCSN--KVCYM-N
valt1-NL3 TFEKDFITPETVRAIL--KKTN---SNVMP--SEEAINAL---TGK-TLISNIVVQEALLK--NLDN---GLKGSTP-C-GESCVWIPC-ISSVI-GCSCSN--KVCYM-N
VbCP1a-KL1 TFEKDFITTEAVRAIL--KKTN---ANVMP--SEDVINAL---TGK-TVISNVVLEETLVM--KLDN---GLTG-IP-C-GEGCVYLPC-FTAPL-GCSCSS--KVCYR-N
VbCP1b-KL1 TFEKDFITTEAVRAIL--KKTN---ANVMP--SEDVINAL---TGK-TVISNVVLEETLVM--KLDN---GLTG-IP-C-GESCVYLPC-FTAPL-GCSCSS--KVCYR-N
valt1-QD1 SLEKDVITADVIRALTK-SNKL-PA--------D-AINAIL--KSK-TLVSKTELEEAFQL--QDD-NDATAFV-IP-C-NESCVFIPC-FTKAI-GCSCRS--KVCSR--
vima1-QD1 SLEKDVITADAIRALTK-SNKL-PA--------D-AINAIV--KSK-ALVSKIELEEAFQL--QDA-KGVSDFR-MP-C-GESCVWIPC-FTSIV-GCSCSG--KVCWH--
vacu1-QD1 SLEKDVITADAIRALTKSSNKF-PA--------D-AINALV--KSK-TLVSKIELEEAFQL--QDA-NGVTALG-FP-C-GESCVWIPC-ITAIV-GCSCKS--KVCYR--
prc-ViulA[P]-QD1 SLEKDVITADAIRAITKSSNKF-PA--------D-AINALV--KSK-TLVSKIELEEAFQL--QDA-NRVTAFG-IP-C-GESCVWIPC-ISSLI-GCSCRG--KVCYH--
vori1-ED1 SLQKDVITADAIRALTKSSNKF-PA--------D-AINSLV--KSK-TLVSKIELEEAFQL--EDA-NGVTALG-IP-C-GESCVWIPC-ISGLI-GCRCRS--KVCYR--
vive1-ED1 SLEKDVITADAIRALTKSSNKF-PA--------D-AINALV--KSK-TLVSKIELEEAFQL--EDA-NGVTALG-IP-C-GESCVWIPC-ISGLI-GCRCRS--RVCYR--
vive2-ED1 SLEKDVITADAIRALTKSSNKF-PA--------D-AINSLV--KSK-TLVSKIELEEAFQL--EDA-NGVTALG-IP-C-GESCVWIPC-ISGLI-GCRCRS--RVCYR--
prc-vitri86-PN1V AMEKDVITADAVHALSK-SGKF-PN--------E-VINA------K-TLVPNLFLAETFLK--PDA-ARI--DAAIP-C-GESC??????????????????????????-
valt1-PN1 ????????????????????????????????????????????????????LFLAEAFLN--PNA-AHG--DFSIP-C-GESCVFIPC-FTKAI-GCSCRS--KVCYR--
vori1-PN1 AIEKDVITADAINALSK-SNKF-PN--------E-VINAL-S-NSK-IMVPNLFLAEAFLK--PNA-AHG--DISIP-C-GESCVFIPC-FTKAI-GCSCRS--KVCYR--
vive1-PN1 AIEKDVITADAINALSK-SNKF-PN--------E-VINAL-S-NSK-IMVPNLFLAEAFLK--PNA-AHG--DFSIP-C-GESCVFIPC-FTKAI-GCSCRS--KVCYR--
vima1-PN1 AIEKDVITVDAVDALYK-SNKF-AN--------E-VVDAL-S-KTK-TKVPNLFLAEAFVK--PNA-AHG--DVSIP-C-GESCVFIPC-FTSVL-GCRCRR--NVCYR--
vima2-PN1 AIEKDVITADAINALSK-GNKF-PN--------E-VINAL-S-NTK-TMVPNLFLAETFLK--PNA-THT--DASIP-C-GESCVYIPC-FTKGI-GCSCRS--KVCYRG-
vacu1-PN1 AIEKDVITADAINALSK-SNKF-PN--------E-VINAL-S-NSK-TMVPNLFLAEAFLK--PNA-AHG--DFSIP-C-GESCVFIPC-FTKAI-GCSCRS--KVCYR--
prc-vitri32-KP1V EVVESTNTHTVINSIME-SKKM-?---------E-AIRAL-S-NTK-TVVPNSFLAEAFKF--KP--KFTKPPLHGS-C-GETCKYFGC-YSMIV-GCKCNR-NKMCYK--
prc-vitri46-KP1 --??????????KTVVP-NS-F-PA--------D-AFKIPPF---K-T--PEVPR-NLPKY--KAPPSFSR-PKHGVYC-GETCKYTAC-RT-I--GCSCNS-NQMCYK--
prc-vitri51-KP1 --????????????????NS-F-LA--------E-AL--PFLPRIGGGTFPKIPGVNIPKS--KGGPKYTKQPGYSGGC-GETCVTVRC-FTFPL--CTCKN--GKCTK--
prc-vitri48-KP1 --?????????????VP-NS-F-LA--------E-VF--PRFSGIP-SRAPKLPID--PKYI-KP-PKSKSNPGYSGGC-GETCFHKPC-ASMAY-GCSCKD--GACST--
VbCP15-PP1 AIQKDVITEDAINALSK-SNKF-PN--------E-VIKAL-S-NTK-TVVPNLAL-WIPK---PRT-KKR-PPP-IS-C-GETCKFSRC-FTSIF-GCKCIN--KVCHT--
vima1-PP1 ????????????????????KF-PN--------E-VIKAL-S-NTK-TVVPNLAR-WIPK---PP--RR--PPP-IS-C-GETCKFSSC-FTRVF-GCRCIN--KVCHT--
vori1-PD1 -TASNAISLRLLMIESN-HTRI-ES--------E-NFCG----SSR-CIIGSCPHGCGCQY--PDCFMLPASGVPGDYC-GE-CGFGPC----PE-GCAC-D-WPMCVRFT
vori2-PD1 -MVSNAISLRLLMIEGN-HTRI-ED--------E--YCG----IT--CTIGPCPYGCACHW--PRCYIIPGSGV----C-GD-CGFGPC----AE-GCYC-D-FPRCFPIT
prc-HyflK TLEKDVITPKAIELILKKTNT--PLSNITL--QDDALVNALV-KSK-TMISNTVFEEALLK--HSNH--GL-GG-TP-C-GESCVYIPC-FTAVV-GCTCKD--KVCYL-N
prc-HyflL TLEKDVITPKAIELILKKTNS--PLSNIML--QEDALLNSLV-KTK-TMISNTVFEEALLK--HSHH--GL-GG-TP-C-AESCVYLPC-FTGVI-GCTCKD--KVCYL-N
prc-HyflM SFEKDVITPRGIELMLKKTNF--PLSNIML--EED-TMSALV-KTK-TLISDTVFDALL-K--NSHTN----GGNIP-C-GESCIFFPC-FN-P--GCSCKD--NLCYY-N
prc-HyflP TLEKDVITPKAIELILKKTNT--PLSNIML--QDDALVNALV-KSK-TMISNTVFEEALLK--HSNH--GL-GGSVP-C-GESCVWIPC-ISGIA-GCSCKN--KVCYL-N
prc-HyflD TLEKDVITPKAIELILKKTNT--PLSNIML--EEDALVNAFV-KSK-TMISNTVFDEALLK--HSNH--GL-GGSVP-C-GESCVYIPC-FTGIA-GCSCKS--KVCYY-N
Mra4 LFERDVITHETIEAVLKK-ST--PNSNTML--QEDAINAL---TGK-TLISQTILEETLLK--NGVV-----GGSIP-C-GESCVYIPC-ISSLL-GCSCKS--KVCYK-N
Mra13 TAAFAALDKDAITPGAIHALS---KSMKLP--T-DAVNVLT--KSK-TLVSPTKLAEEFLN--DAND--GVN-G-IP-C-GESCVYLPC-FTTII-GCKCQG--KVCYH--
Mra15 FFERDVITPETIEAVLKK-TN--PSSNIVL--QEDAINAL---TGK-TLISQTILEEALLK--NGVV-----GGSIP-C-GESCVYIPC-ISSLL-GCSCKS--KVCYK-N
Mra17 FFERDVITPETIEAVLKK-TN--PSSNIML--QEDAINAL---TSK-TLISQTILEEALLK--NGVV-----GGSIP-C-GESCVYIPC-ISSLL-GCSCES--KVCYK-N
Mra18 FFERDVITRETIEAVLKK-IN--PNSNTML--QDDAINAL---TGK-TLISQTILEEALLK--NGVV-----GGSIP-C-GESCVFIPC-ISSIV-GCSCKS--KVCYK-N
Mra19 FFERDVITRETIEAVLKK-TN--PNSNTML--QDDAINAL---TGK-TLISQTILEEALLK--NGVV-----GGSIP-C-GESCVFIPC-ISSIV-GCSCKS--KVCYK-N
Mra22 TFERDVITPETVHAILKK-TN--SNSNIML--HEDAIQAL---TGK-TLISKTVLEEALLK--NAEN--GLVGSGVP-C-GESCVWIPC-LTSIV-GCSCKN--NVCTL-N
Mra23 TFEKDVITAETIQAVIKR-TA--PLSNIML--EGDAINALL--TSK-TVISKTVLEEAFLK--TDATN-----GVIP-C-GESCVFIPC-ISSVL-GCSCKN--KVCYR-N
Mra24 YEIKDVISRNAIEGVLKK-RVG-FLS-------EEAINGLA--LGK-TIISNPVLEEALVM--YAKSE-GL--GGHPTC-GETCLLGTC-YT-P--GCTCKR--PVCYK-N
Mra25 YEIKDVISRNAVEGVLKK-RVG-FLS-------EEAINELA--QGK-TIISNPVLEEALVM--YAKSK-GL-GGSAILC-GESCTLGEC-YT-P--GCTCSW--PICTK-N
Mra26 YEIKDVISRNAIEGVLKK-RVG-FLS-------EEAINELG--QGK-TIISNPVLEEALVM--YAKSK-GL-GG-HPIC-GETCVGNKC-YT-P--GCTCTW--PVCYR-N
Mra28 LFERDVITRETVEAVLKK-TN--PNSNTML--QEDAINAL---TGK-TLISQAILEEALLK--NGVV-----GGSIP-C-GESCVFIPC-ISSIV-GCSCKS--KVCYK-N
Mra29 LFERDVVTHETIEAVLKK-IN--PNSNTML--QEDAINAL---TGK-TLISQTILEEALLK--NAVV-----GGSIP-C-GESCVFIPC-ISSIV-GCSCKS--KVCYK-N
Mra30 LFERDVITRETVEAVLKK-TN--PNSNTML--QEDAINAL---TGK-TLISQTILEEALLK--NGVV-----GGSIP-C-GEGCVFIPC-ISSIV-GCSCKS--KVCYK-N
prc-HyflI TLEKDVITPETIQAVLKK-TG-SPLSNIML--EEDVINAMV--KSK-TVISKTVLDEALLK--HDGL-----GG-IP-C-GESCVFIPC-ISGVI-GCSCKS--KVCYR-N
Gbc5 TYEKDVITPAAIQLILKK-TS--PL---ML--EEDAINALL--KSK-TVISSTVFEEALLK--NSNN--GV-GGSFP-C-GESCVFIPC-ISAIA-GCSCKN--KVCYK-N
Gbc1 TFEKDVITPEAIHAVLKR-TA--PLSNIML--EGDAINALI--TGK-TVISKTVLEEAFLN--NGIS-GGVN-G-IP-C-GESCVFIPC-ITAAI-GCSCKT--KVCYR-N
Gbc2 TFEKDVITPETIQAVLKR-TA--PLSNIML--EGDAISALI--TGK-TVISKTVLEEVFLN--NGIS-DGVN-GVIP-C-GESCVFIPC-ISAVL-GCSCKS--KVCYR-N
Gbc3 TFERDVITPETIQAVLKM-TN--PNSNVML--EEDAINAL---TGK-TVISKTVLEEALLN--NANYGISDGFNGIP-C-GETCVFMPC-ISGPM-GCSCKH--MVCYR-N
Gbc6 TFEKDVITPETIQAVLKR-TA--PLSNIML--EGDAINALI--TGK-TVISKTVLEEALLK--NDGL-----GGVIP-C-GESCVFIPC-ISSVL-GCSCKN--KVCYR-N
Gpc1 SLGRDVIGAGAVHAALKK-IS--PNSNIRL--SKEAISAL---TGK-TVISQTFFDEVILR--NVDG--GVN-G-VP-C-GESCVWVPC-TVTALMGCSCVR--EVCRKDS
Gpc4 TFEKDVITPETIQAVLKR-TA--PLSNIML--EGDAISALI--TGK-TVISKTVLEEVFLN--NGI--SDGVNGVIP-C-GESCVFIPC-ISAVL-GCSCKS--KVCYR-N
Gpc2 GFEKDVVSAEAVEAALKK-TN--PNSNLRL--SEDTISAL---TGK-TVISQTIFDEVLLK--NAN-HRV-N-G-IP-C-AESCVWIPC-TVTKMLGCSCKD--KVCY--N
Gpc3 SFEKDVISFRAIQAVLE-KR-G--LS--KL-EDDPVLSALA--HTK-TIISNPVIEEALLN--GAN-LKAGN-G-IP-C-AESCVWIPC-TVTALIGCGCSN--KVCY--N
vacu1-FA2U ?????????????????????????????????????????????????????LLEEALTE--FA-K-KGL-GD-LPACGGEICSRGFC-SD-P--ECVC-E-FPRCVK-K
vima1-FA2U ?????????????????????????????????????????????????????LLEEALTA--FA-K-KGL-DD-LP-CGGEICSRGFC-TD-P--ECTC-E-RPRCVK-I
valt1-FA2U ???????????????????????????????????SLE-S----TK-SA--NPLLEEALTA--FA-K-TGL-GD-LP-CGGEICSRGFC-SD-P--ECTC-E-RPRCVK-K
VbCP30-YY3U ???????????????????????????????????????????MTK-TIISNPVLEEALLN--YYSKDK-L-GGSYYSC-GETCRKTKC-YT-P--DCIC-AWPGLCGK-N
VbCP28-YY3U ???????????????????????????????????????????MTK-TIISNPVLEEALLT--YYSNNK-L-GGSIPSC-GESCFKGKC-YT-P--GCSC-SKYPLCAK-N
VbCP32-YY3U ???????????????????????????????????????????MTK-TIISNPVLEEALLT--YYSNNK-L-GGSIPSC-GESCFKGKC-YT-P--GCSC-SKYPLCAK-K
VbCP33-YY3U ???????????????????????????????????????????MTK-TIISNPVLEEALLT--YYSNNK-L-GGSIPSC-GESCFKGKC-YT-P--GCSC-SKYPLCAY-E
VbCP35-YY3U ???????????????????????????????????????????MTK-TIISNPVLEEALLT--YYSNNK-L-GGSIPSC-GESCFKGKC-YT-P--VCSC-SKYPLCAK-N
prc-vitri34-HV1U ?????????????????????????????????????????????K-TTVSKSELLRDEMF--HVD------GINLF-C-LETCFFMPC-LSEII-GCSC--YRGGCYI-I
prc-vitri92-HV1U ?????????????????????????????????????????????K-TTVSKSEVLGDAMF--HVD------GINLF-C-WETCFIMPC-LSEII-GCS????????????
vori1-YY4U RQMGFQYTTSMLHDESI---RSR---------------F-----TNKTVISNPVLEEALQT--YA-NNK----GTAAAC-GETCFTGDHCSD-P--ACVC-I-FW-CAK-I
prc-vitri41-YG1U STEMRDVITGEAYENLV---KSG-------------AIQGIS--MTKTIISNPFLEAIQTI--YG-------------CGGETCLQGKC-FA-N--DCIC-D-WPYCKK??
vica1-LS1U ???????????????????????????????????????????????????????EEALFS--LSANN--LFF---QFC-GENCLTGKC-NT-P--GCRC-V-SIDVFPTP
prc-vitri99-FV1U ??????????????????????????????????????????????????NSLLLEEALVG--FV-H---DPNF--LNC-GETCWGGTC-NS-V--GCSCGFSWPYCTK-N
valt1-FS3U -------------------KKS------------------I--KHANSATAHPLLEEALVA--FSKKGN-L-GG-LPVC-GETCVCGTC-NT-P--GCSCSL--PVCTSSS
vica1-FA3U TQRTNSAVFPSAERLASVEPATPLGAPAAGLPASETLLKAPNQQTLSLKRHSXLLEEALTV--FARKGLGGGVS----C-GQNCPSGFC-TN-P--GCICDNSRPTRRCVR
vima1-YV1U -FEKDVITREAHDRLLKR-KVG-SLSSIML--EENAISGLLL--SK-TVISNPILEDALSM--YV-KNK-GLGGIAF-C-GETCIFSSICYT-P--GCQCSSL--VCLL-N
vori1-ST1U ----DVITAEALDALTK-SNKF-SD--------E-ALRALV-KEKR--IVSSSELEEVFVK--STNNNAHVDDSGGAFC-WETCIYLPC-FSKFI-GCEC-A-WHYCVQE?
prc-vitri25-ST3U ???????????????????????????????????????????TGK-TIISNSVVEEALLK--STAN--------GRSC-RETCIYTSC-FVT---GCKC-D-DGACIR--
valt1-LN1U AKPKEDFIAIEAIRSLAE-SNKL-SS--------SAIIDILE-HKR--VVSKVELEETFSF--LNE----AVG-E-F-C-LETCMTIPC-YSIAG-GCGCNSKWGVCVR--
vori1-GD1U HHQEKDVITAGAVQHIIK-TNEL-RG--------E-AVNDLL--KKKAVVSRIDLSLHGRG--GDPSE-----VINY-C-METCKNDSC-VS-T--GCRC-DTSGLCLR--
vori1-KN1U AKDTDYIAQEAIDALIQK--KKL-PI--------D-AINAMV--AHKTLVPRKQLEEAFLV--KNHNTENIGVNDVF-C-IETCFILPC-VTGFI-GCRC-I-NPICKFV-
vori1-KF1U SSLEKDLISVDVVRSLTK-SNNS-----------D--GDIV--KSNTTIVSKAVLQEEVFL--KF-NDRKDHHIEVS-C-GEACFVGFC---GS--NCHC-D-WPLCVR--
prc-vitri52-NN1U GKDFITTEAVKAIHLQTK-SDAK-PL--------EHAINAL---TSKTLISSDVLNEALLL--NND-----KNGLIP-C-GESCAWFPFCFTETI-GCSCQN--KICYFM-
valt1-DA1U ????????????????????????????????????????????????????????TPGLN--DAN-----A-IGLDRC-VETCRWTGCASAIAGSGCVC-R-GQYCFR-N
vica1-IP1U AFAEKDVIGGQ--------AIEAVLQKRGVSRVEDDPMVSALVRGK-TIISNPVLEEALLK--IP---SHGADNWLVSC-GESCVWLPC-GVSVLFGCKCNN--KVCYK-N
prc-vitri26-KN2U ?????????????????????????????????????????????????????VLEEALLL--KNV----GHGVRGRNC-GETCAFIPC-ISW---GCSCEFRGALKYCFK
prc-vitri62-HK1U ???????????????????????????????????????????????TVVSNPVLDHDASI--HKRS--SRGLLEIP-C-GDFCYFETC-FPTLI-CCVCH--EEVGNK-N
prc-vitri96-GG1U ????????????????????????????????????EDVTKALTGK-TTISNVVLEEALLK--GGN-----HRVNGEICGRVQWCNSKSPCPA---GCYCSY-SGHCVK-N
vica1-NS1U ?????????????????????????????????????????????????????VIEEALFK--NSN----GISI--LDC-SETCRWTPC-ATSAL-GCTC-R-NNACSW-N
prc-vitri14-ST2U TMPQRDVVSLSAVRSYL--EKVS-PNSADIELLMKNEELLTAL-TGKTIISNPVLEEALFK--STANNVN----GGSSC-GETCEVFSC-FITR---CAC-I-DGLCYR-N
vima1-AN1U ?????????????????????????????????????????????VKTVISNPVLEEALFK--ANH----GVNG-TV-C-QESCYVFGC-ATSVF-GCSC-Q-GGLCKK-D
prc-ViulE[C]-TN3U ????????????????????????????????ENDAIVNA----NIKTVISNPVLEEALFK--TNH----GVNG-GH-C-GESCMLLPC-FTARI-GCSC-S-RSICYK-N
vori1-TN4U ??????????????????????A-PLSNIMF-EEDAL-DALI--KRKTVISNAVLEEALLK--TNI----G-SR-DL-C-FETCVAFGC-ISSLA-GCYC-Y-AYLCVK-D
;
END;


BEGIN PAUP;

END;
