# Supplementary material for: Cyclotide Evolution: Insights from the Analyses of Their Precursor Sequences, Structures and Distribution in Violets (Viola)
Source: Front Plant Sci. 2017 Dec 18;8:2058. doi: 10.3389/fpls.2017.02058 (PMC5741643; doi:10.3389/fpls.2017.02058)
Supplement: Supplementary file 7 [file DataSheet2.ZIP]

Archive with 3 entries (2 files):
- Supplemenatry_Data_2_miss.nex.txt
- __MACOSX/
- __MACOSX/._Supplemenatry_Data_2_miss.nex.txt
