# Supplementary material for: Cyclotide Evolution: Insights from the Analyses of Their Precursor Sequences, Structures and Distribution in Violets (Viola)
Source: Front Plant Sci. 2017 Dec 18;8:2058. doi: 10.3389/fpls.2017.02058 (PMC5741643; doi:10.3389/fpls.2017.02058)
Supplement: Supplementary file 7 [file DataSheet2.ZIP › Supplemenatry_Data_2_miss.nex.txt]

#NEXUS
[!matrix with indels coded according to PAUP* default - missing data]
[!compiled on Sat Nov 04 21:18:15 CET 2017 with SeqState version 1.4.1 build 02.10.2009]

BEGIN CHARACTERS;
DIMENSIONS newtaxa ntax=92 NCHAR=360;
FORMAT 
	DATATYPE = standard 
	GAP = - 
	MISSING = ? 
	symbols="0123456789A#C$EFG.IJ&L%>OPQ/'TU:*X<Z" 
	equate="R={AG} Y={CT} M={AC} K={GT} S={CG} W={AT} H={ACT} B={CGT} V={ACG} D={AGT} N={ACGT} r={AG} y={CT} m={AC} k={GT} s={CG} w={AT} h={ACT} b={CGT} v={ACG} d={AGT} n={ACGT}"
;

MATRIX

         [123456789111111111122222222223333333333444444444455555555556666666666777777777788888888889999999999111111111111111111111111111111111111111111111111111111111111111111111111111111111111111111111111111122222222222222222222222222222222222222222222222222222222222222222222222222222222222222222222222222223333333333333333333333333333333333333333333333333333333333333
                   012345678901234567890123456789012345678901234567890123456789012345678901234567890123456789000000000011111111112222222222333333333344444444445555555555666666666677777777778888888888999999999900000000001111111111222222222233333333334444444444555555555566666666667777777777888888888899999999990000000000111111111122222222223333333333444444444455555555556
                                                                                                             012345678901234567890123456789012345678901234567890123456789012345678901234567890123456789012345678901234567890123456789012345678901234567890123456789012345678901234567890123456789012345678901234567890123456789012345678901234567890123456789012345678901234567890]

vori1-GA2 TCTTTCGAGAAAGATGTGATCTCTCCCCATGCCATCCGGGCTGTTCTT------GAGAAGAGGGGA------TTAAGC---------AAGCTG------GAGGATGATCCTGTCTTGAGCGCTCTTGCT---CGCACCAAA---ACCATCATCTCT---AACCCTGTCATCGAAGAGGCTTTGCTTAAT---------GGTGCCAACCTGAAAGCAGGTAATGGA------------ATCCCC---------TGCGCCGAGAGCTGCGTGTGGATT------CCATGC---ACAGTCACAGCCTTACTTGGGTGCTCATGC------------AAGGACAAAGTTTGCTAC------AAC
VbCP4a-GA2 TCTTTCGAGAAAGATGTGATCTCTCCCCGTGCCATCCAGGCTGTTCTT------GAGAAGAGGGGA------TTAAGC---------AAGCTG------GAGGATGATCCTGTCTTGAGCGCTCTTGCT---CGCACCAAA---ACCATCATCTCT---AACCCTGTCATCGAAGAGGCTTTGCTTAAT---------GGTGCCAACCTGAAAGCAGGTAATGGA------------ATCCCC---------TGCGCCGAGAGCTGCGTGTGGATT------CCATGC---ACAGTCACAGCCTTACTTGGGTGCTCATGC------------AAGGACAAAGTTTGCTAC------AAC
valt1-GA1 TCTTTCGAGAAAGATGTGATCTCTGCCAGTGCCATCCAGGCTGTCCTG------GAGAAGAGGGGA------TTAAGC---------AAGCTG------GAGGATGATCCCGTCTTGAGCGCTCTTGCT---CGCACCAAA---ACTATCATCTCT---AACCCTGTCATCGAAGAGGCTTTGCTTAAT---------AGTGCCAACCTGAAAGCAGGTAATGGA------------ATCCCC---------TGCGCCGAGAGCTGCGTGTGGATT------CCATGC---ACAGTCACAGCCTTACTTGGGTGCTCATGC------------AGCCAGAAAGTTTGCTAC------AAC
valt1-GP1 TCTTTCGAGAGAGATGTGATCTCTTCCCGTGCCATCCAGGCTGTTCTG------GAGAAGAAGGGA------TTAAGC---------AAGCTG------GAGGATGATCCTGTCTTGAGCGCTCTGGCT---CACACCAAA---ACCATCATTTCT---AACCCTATCATCGAAGAGGCTTTGTTTAAT---------GGTCCCAGCCTGAATGCAGGTAATGGA------------GTCCCC---------TGCGGCGAGAGCTGCTTCTATATCAAG---CCATGC---TTTTTCACAGCCATACTTGCGTGCCGATGC------------AGGGCGGGTGTTTGCTTC------AAC
vbc1-GA1 TCTTTCGAGAAAGATGTGATCTCTTTCCGTGCCATCCAGGCTGTTCTG------GAGAAGAGGGGA------TTAAGC---------AAGCTG------GAGGATGATCCTGTCTTGAGCGCTCTTGCT---CACACCAAA---ACCATCATCTCT---AACCCTGTCATCGAAGAGGCTTTGCTTAAT---------GGTGCCAACCTGAAAGCAGGTAATGGA------------ATCCCC---------TGCGCCGAGAGCTGCGTGTGGATT------CCATGC---ACAGTCACAGCCTTAATTGGGTGCGGATGC------------AGCAACAAAGTTTGCTAC------AAC
prc-vitri5-GP1 TCTTTCCAGAAAGATGTGGTCTCAACCAGTGCCATCGAGGCCGTTCTG------AAGTTGAGGGGG------TTAAGC---------AAGCTG------GAGGATGATCCTGCCTTGAGCGCTCTTGCT---CACACCAAA---ACCATCATCTCT---AACCCTGTCATCGAAGATGCTTTGCTTAAT---------GGCCCCAGCATGAGAGCCGGCAATGGA------------ATCCCC---------TGCGCCGAGAGTTGCGTGTGGATC------CCATGC---ACAGTCACAGCTTTAGTTGGGTGCTCATGC------------AGCGAAAAGGTTTGCTACTAC---AAC
vica1-TN2 TTTTTCGAGAAAGATGTGATCACTCCTGCAGCACTGGAGGCTATCCTT------AACAGCAAAGGT---CCCCTCTCC---------AACACG------GAGAAGGACGCGATCGTGAATGTTATCGCC---AACGTCAAG---ACCGTCATCTCA---AATCCCGTGCTGGAAGAAGCGTTGCTTAAG---------------ACCAACCATGGTGTTAATGGC------------GTCTTC---------TGCGGTGAAACTTGTATGACTTTT------CCGTGC---TTCAGCTCCAGT---AGGGGGTGTGGTTGCACATACATGGGCGGAGGCATGGTTTGCGTC------CTG
vori1-TN2 ???????????????????????????????????????????????????????????????????????????????????????????????????????????????????????????????????????GTCAAG---ACCGTCATCTCA---AATGCCGTGTTTGAAGAAACGTTTCTTAAG---------------ACCAACCACGGTGTTAATGGC------------GACTTC---------TGCGGTGAAACATGTTTCGCTGGG------CCGTGC---TTCAGCTCCAGT---AGGGGGTGTGGTTGCACATACATGAGCGGAGGCATGGTTTGCGTC------AAG
vbc4-TN1 TCTTTCGAGAAAGATGTGATCACTCCTTCAGTACTGGAGGCTGTCCTT------AACAGGAAAGCT---CCCCTCTCCAAT---ATCATGATG------GAGAACGACGCGATCCTGAATGTTATCGCC---AACGTCAAG---ACCGTCATCTCA---AATCCCGTGCTCGAAGAGGCGTTGCTTAAG---------------ACCAACCATGGTGTTAATGGC------------ATCCCC---------TGCGGTGAAAGTTGTGTCTGGATT------CCGTGC---CTCACCTCCGCA---GTTGGGTGCCCTTGC------------AAAAGCAAAGTTTGCTACAGG---AAC
vbc6-TN1 TCTTTCGAGAAAGATGTGATCACTCCTGCAGCACTGGAGGCTGTCCTT------AACAGGAAAGCT---CCCCTCTCCAAC---ATCATGATG------GAGAACGACGCGATCGTGAATGTTATCGCC---AACGTCAAG---ACCGTCATCTCA---AATCCCGTGCTCGAAGAGGCGTTGCTTAAG---------------ACCAACCATGGTGTTAATGGC------------ATCCCC---------TGCGGTGAAAGTTGTGTCTGGATT------CCGTGC---ATCACCTCCGCA---ATTGGGTGTTCTTGC------------AAAAGCAAAGTTTGCTACAGG---AAC
VbCP17-NF1 TCGTTCGAGAAAGACTTCATAACTCCTGAAGCTGTTGAGTCTGTGCTG------AAGAGGAAGGCT---CCTCTCTCTAAC---ATGATGATG---GAAGATGAGGATGTAGTTCTCAAAATCATCTCC---ACCACAAAG---ACCATCACCTCA---AACCCAGTTCTTGAAGCGGCTATGTTGAAC---------------AACTTCAACAGTGCTAATGGC------------ATCCCA---------TGTGGTGAGAGCTGTGTTTGGATT------CCATGC---TTTAGCGCTGCT---ATTGGATGTTCCTGC------------AGTAGCAAAGTCTGCTACAGA---AAC
vima1-NF1 TCGTTCGAGAAAGACTTCATAACTCCTGAAGCTGTTGAGTCTGTGCTG------AAGAGGAAGGCT---CCTCTCTCTAAC---ATGATGATG---GAAGATGAGGATGTAGTTCTCAAAATCATCTCC---ACCACAAAG---ACCATCATCTCA---AACCCAGTTCTTGAAGCGGCTATGTTGAAC---------------AACTTCAACAGTGCTAATGGC------------ATCCCA---------TGTGGTGAGAGCTGTGTTTGGATT------CCATGC---TTTAGCGCTGCT---ATTGGGTGTTCTTGC------------AGTAGCAAAGTCTGCTACAGA---AAC
VbCP36-NS5 ACCTTTGAGAAAGATTTCATCAGCCCAGAAGCCGTTCAGGCTATCCTT------AAGAAACGTGCC---CCACTCTCAAAC---ATCATGTTA------GAGGAAGATGCCATG---AGTGCTCTTATC---AAGAGCAAG---ACCGTCATCTCC---AACCCAGTTATCGAAGAGGCACTCCTCAAG---------------AACAGTAACGGTCTTAAAGGC------------GCGTCT---------TGCGTTGAAACTTGTAACTATTTT------CCATGC---ATCTCAGAAATG---ATTAATTGTTATTGC------------CAGAGCAAAAGGTGCGTCAAG---AAC
VbCP3c-NS5 ACCTTTGAGAAAGATTTCATCAGCCCAGAAGCCGTTCAGGCTATCCTT------AAGAAACGTGCC---CCACTCTCAAAC---ATCATGTTA------GAGGAAGATGCCATG---AGTGCTCTTATC---AAGAGCAAG---ACCGTCATCTCC---AACCCAGTTATCGAAGAGGCACTCCTCAAG---------------AACAGTAACAGTCTTCACGGC------------ATCCCT---------TGTGCTGAAAGTTGTGTATATCTT------CCATGC---GTGACTATTGTT---ATTGGGTGTTCTTGC------------AAGGACAAAGTTTGCTAC------AAC
vima1-NS1 ACCTTTGAGAAAGATTTCATCACCCCTGAAACCATTCAGGCTATCCTT------AAGAAAACTGCC---CCACTCTCAAAC---ATCATGTTA------GAGGAAGATGTCATC---AATGCTCTCCTC---AAGAGCAAG---ACCGTCATCTCC---AACCCAGTTATCGAAGAGGCACTCCGCAAG---------------AACAGTAACGGTCTTAACGCCGCC---------GTGCCT---------TGCGGTGAGAGTTGTGTCTGGATT------CCATGC---GTGACTTCTGTT---ATAGGGTGTTCTTGC------------AGTAACAAAGTTTGCTAC------AAC
vima2-NS1 ACCTTTGAGAAAGATTTCATCACCCCAGAAGCCATTCAGGCTATCTTT------AAGAAACGTGCC---CCACTCTCAAAC---ATCATGTTA------GAGGAAGATGTCATG---AGTGCTCTTATT---AAGAGAAAG---ACCGTCATCTCC---AACCCAGTTATCGAAGAGGCACTCCGCAAG---------------AACAGTAACGGTCTTAACGCCGCC---------GTGCCT---------TGCGGTGAGAGTTGTGTCTGGATT------CCATGC---GTGACTTCTGTT---ATAGGGTGTTCTTGC------------AGTAACAAAGTTTGCTAC------AAC
vive1-NS3 ACCTTTGAGAAAGATTTCATCACCCCTGAAACCATTCAGGCTATCCTT------AAGAAAACTGCC---CCACACTCA---------------------AAGGAAGATGTCATG---AATGCTATTATC---AAGACCAAG---ACCGTCATCTCC---AACCCAGTTATCGAAGAGGCACTCCTCAAG---------------AACAGTAACGGTCTTCACGGC------------GAATTT---------TGCGGGGAAACTTGTGTCGTTGTT------CCATGC---TTCAGTTCTGCA---CGTGGGTGTAGCTGC------------TATCAGCTTGGGTGCGTCAAG---AAC
vori1-NS3 ???????????????TTCATCACCCCAGAAACCATTAAGGCTATCCTT------GAGAAAACTTCC---CCACACTCA---------------------AAGGAAGATGTCATG---AATGCTATTATC---AAGACCAAG---ACCGTCATCTCC---AACCCAGTTATCGAAGAGGCACTCCTCAAG---------------AACAGTAACGGTCTTCACGGC------------ACATTT---------TGCGGGGAAAGTTGTGTCCTTGTT------CCATGC---TTCACTGCTTTG---CGTGGGTGTAGCTGC------------ATTGACCTTTCGTGCTCCAAG---AAC
VbCP10-NS4 ACGAATTCGAGCTCGGTACCCGGGGATCCTCTAGAGATT---------------------------------CTCTCAAAC---ATCATGTTA------GAGGAAGATGTCATG---AATGCTCTTATC---AAGAGCAAG---AGCGTCATCTCC---AACCCAGTTATCGAAGAGGCACTCCTCAAG---------------AACAATAATGGTCTTAACGGC------------ATCCCT---------TGCGGTGAAAGTTGTGTCTGGATT------CCATGC---ATCTCTTCTGCT---ATTGGGTGTTCTTGC------------AAGAACAAAGTTTGCTACAGG---AAC
VbCP31-NS4 ACGAATTCGAGCTCGGTACCCGGGGATCCTCTAGAGATT---------------------------------CTCTCAAAC---ATCATGTTA------GAGGAAGATGCCATG---AGTGCTCTTATC---AAGAGCAAG---ACCGTCATCTCC---AACCCAGTTATCGAAGAGGCACTCCTCAAG---------------AACAGTAACAGTCTTCACGGC------------ATCCCT---------TGTGCTGAAAGTTGTGTATATCTT------CCATGC---GTGACTATTGTT---ATTGGGTGTTCTTGC------------AAGGACGAAGTTTGCTAC------AAC
VbCP3b-NS2 ACCTTTGAGAAAGATTTCATCACCCGAGAAGCCATTCAGGCTATCCTT------AAGAAAAGTGCC---CCACTCTCAAAC---ATCATGTTA------GAGGAAGATGTCATG---AATGCTCTTATC---AAGAGCAAG---AGCGTCATCTCC---AACCCAGTTATCGAAGAGGCACTCCTCAAG---------------AACAATAATGGTCTTAACGGC------------ATCCCT---------TGCGGTGAAAGTTGTGTCTGGATT------CCATGC---ATCTCTTCTGCT---ATTGGGTGTTCTTGC------------AAGAACAAAGTTTGCTACAGG---AAA
Voc3-NS2 ACCTTTGAGAAAGATTTCATCACCCCGGAAACCATTCAGGCTATCCTT------AAGAAAAGTGCC---CCACTCTCAAAC---ATCATGTTA------GAGGAAGATGTCATT---AATGCTCTCCTC---AAGAGCAAG---ACCGTCATCTCC---AACCCAATTATCGAAGAGGCATTTCTGAAG---------------AACAGTAATGGTCTTAATGGC------------ATCCCT---------TGCGGTGAAAGTTGCGTTTGGATT------CCATGC---ATCTCTGCTGCC---ATTGGGTGTTCCTGC------------AAGAGCAAAGTTTGCTACAGG---AAC
VbCP2c-NL1 ACCTTTGAGAAAGATTTCATCACCACTGAAGCTGTTAGGTCTATCCTC------CAGAAAACCAAC---------TCCAAT---GCCATGCCC------TCAGAGGATGCCATT---AATGCCCTC------ACCGGCAAG---ACCCTCATCTCG---AGCGTTGTTCTCGAGGAGGCACTCCTCAAG------------AACCTCGACAACGGTCGTAATGGC------------ATCCCT---------TGCGGTGAAAGTTGTGTGTTGATT------CCATGC---ATCTCTTCCGTG---ATCGGGTGTTCTTGC------------AAGAGCAAAGTTTGCTACAGA---AAC
VbCP16-NL1 ACCTTTGAGAAAGATTTCATCACCACTGAGGCTGTTAGGGCTATCCTC------CAGAAAACCAAC---------TCCAAT---GCCATGCCC------TCAGAGGATGCCATT---AATGCCCTC------ACCGGCAAG---ACCCTCATCTCG---AGCGTTGTTCTCAACGAGGCACTCCTCAAG------------AACCTCGACAACGGTCGTAATGGC------------ATCCCT---------TGCGGTGAAAGTTGTGTGTTTATT------CCATGC---ATCTCCTCCGTG---ATCGGGTGTTCTTGC------------AAGAGCAAAGTTTGCTACAGA---AAC
VbCP2e-NL2 ACCTTTGAGAAAGATTTCATCACCACTGAAACTGTTAGGGCTATCCTC------AAGAAAACCAAC---------TCCAAC---ACCATGCCC------TCAGAGGATGCCATT---AATGCCCTC------ACCGGCAAG---ACCCTCATCTCG---AGCGTTGTTCTCGACGAGGCACTCCTCAAG------------AACCTCGACAACGGTCTTAATGGCGTC---------ATCCCT---------TGCGGTGAAAGTTGTGTGTTTATT------CCATGC---ATCTCTTCCGTG---ATCGGGTGTTCTTGC------------AAGAGCAAAGTTTGCTACAGA---AAC
VbCP1a-KL1 ACCTTTGAGAAAGATTTCATCACCACTGAAGCTGTCAGGGCTATCCTC------AAGAAAACCAAC---------GCCAAT---GTCATGCCA------TCTGAGGATGTCATT---AATGCCCTC------ACCGGCAAG---ACCGTCATCTCG---AACGTTGTTCTGGAGGAGACACTCGTCATG------------AAACTCGACAACGGTCTTACTGGC------------ATCCCT---------TGCGGTGAAGGTTGTGTCTACCTC------CCATGC---TTCACCGCCCCG---CTCGGGTGTTCATGC------------AGTAGCAAAGTTTGCTACAGA---AAC
VbCP1b-KL1 ACCTTTGAGAAAGATTTCATCACCACTGAAGCTGTTAGGGCTATCCTC------AAGAAAACCAAC---------GCCAAT---GTCATGCCA------TCTGAGGATGTCATT---AATGCCCTC------ACCGGCAAG---ACCGTCATCTCG---AACGTTGTTCTGGAGGAGACACTCGTCATG------------AAACTCGACAACGGTCTTACTGGC------------ATCCCT---------TGCGGTGAAAGTTGTGTCTACCTC------CCATGC---TTCACCGCCCCG---CTCGGGTGTTCATGC------------AGTAGCAAAGTTTGCTACAGA---AAC
vacu2-NL2 ACCTTTGAGAAAGATTTCATCACCACTGAAGCTGTTAGGGCTATCCTC------AAGAAAACCAAC---------GCCAAT---GTCATGCCA------TCTGTGGATGCCATT---AATGCCCTC------AGCGGCAAG---ACCGTGATCTCG---AACGTTGTTCTCGAGGAGGCACTCCTCAAG------------AACCTCGACAACGGTCTTAATGGCGTC---------GTCCCT---------TGCGGTGAAAGTTGTGTCTGGATT------CCATGC---ATCTCTAGTGCC---ATTGGGTGTTCCTGC------------AAGAGCAAAGTTTGCTACAGG---AAC
vori1-NL3 ACCTTCGAGAAAGATTTCATCACCACAGAAACCGTTCGTGCTATCCTC------AAGAAAACCAAC---------TCCAAT---GCCATGCCT------TCAGAGGAAGCCATT---AATGCCCTC------ACTGGCAAG---ACCCTCATCTCA---AACATAGTTCTCCAGGAGGCGCTCCTCAAG------------AATCTCGACAACGGTCTTAAAGGCAGC---------ACCCCT---------TGCGGTGAAAGTTGTGTCTGGATT------CCATGC---ATCTCATCCGTG---ATTGGGTGTTCTTGC------------AGCAACAAAGTTTGCTACATG---AAC
valt1-NL3 ACCTTCGAGAAAGATTTCATCACCCCAGAAACCGTTCGTGCTATCCTC------AAGAAAACCAAC---------TCCAAT---GTCATGCCT------TCTGAGGAAGCCATT---AATGCCCTC------ACCGGCAAG---ACCCTCATCTCA---AACATAGTTGTCCAAGAGGCGCTCCTCAAG------------AATCTGGACAACGGTCTTAAAGGCAGC---------ACCCCC---------TGCGGTGAAAGTTGTGTCTGGATT------CCATGC---ATCTCATCCGTG---ATTGGGTGTTCTTGC------------AGCAACAAAGTTTGCTACATG---AAC
VbCP20-TI1 ACCTTTGAAAAGGATGTCATAACCCCCGAAGCCATTCAGGCTGTTCTT------AAGAAAACCAATTACCCCAACTCCAAT---GTTAAGCTC------TCAGAGGATGCCATT---AATGCCCTG------AGTAGCAAG---ACTGTCATCTCA---AACAAAGTTCTTGAAGAGGCACTCTTCAAG------ATTTACACTGTCAACAATGGCATTAGTGACATCGTTAATGGCTTCCCC---------TGCGGGGAAAGTTGCGTCTATGTT------CCATGC---CTCACTGCCGCT---ATTGGGTGTTCTTGC------------AAGAACAAAGTTTGCTACAAG---AAC
prc-Viulx[C]-TI1 ACCTTTGAAAAGGATGTCATAACCCCTGAAGCCATTCAGGCTGTTCTT------AAGAAAACCAATTACCCCAACTCCAAT---GTTAAGCTC------TCAGAGGATGCCATT---AATGCCCTG------AGTAGCAAG---ACTGTCATTTCA---AACGAAGTTCTTGAAGAGGCACTGTTCAAG------ATTAACACTATCAACAATGGAATTAGTGACGTCGTTAATGGCTTCCCC---------TGCGGGGAAAGTTGCGTCTTTATT------CCATGC---ATCAGTGCCGCT---ATTGGGTGTTCTTGC------------AAGAACAAAGTTTGCTACAGG---AAC
prc-ViulL[C]-RS1 ACCATTGAGAGAGATGTCATCACACCTGAAGCTATTCAGGCTATTCTTGATCAGAAGAAAACCAAC---CCCAACTCCAAT---TACATGCTCTCAGACTCGGAGGATGCCGTT---AATGCCCTC------ACCGGCAAG---ATCGTCATCGCTGACAACCTATTTCTTGAGGAGGCGCTCAAGATG------ATGAGGAGTAATAATGTCAAGTTGGATGGA------------ATCCCT---------TGCGCGGAAACTTGTCTCTGGCGT------CCATGC---CGCACTGCAATC---ATGGGGTGTTCTTGC------------GAGTACAATTTTTGTTACAAG---AAC
valt1-RS2 ACCTTTGAGAGAGATGTCATCACACCTGAAGCTATTCAGGCTATTCTTGATCAGAAGAAAACCAAC---CCCAACTCCAAT---TACATGCTCTCAGACTCGGAGGATGCCGTT---AATGCCCTC------ACCGGCAAG---ATCGTCATCGCTGACAAACTCTTTCTTGAGGAGGCGCTCAGGATG------ATGAGGAGTAATAATGTCAAGTTGGATGGA------------ATCCAC---------TGCGCGGAAACTTGTTTCTGGGGT------ACATGC---CGCACTGCATAC---ATTGGGTGTTCTTGC------------GAGAACAAAATTTGTTACAAG---AAC
vacu1-RS1 ACCTTTGAGAGAGATGTCATCACACCTGAAGCTATTCAGGCTATTCTTGATCAGAAGAAAACCAAC---CCCAACTCCAAT---TACATGTTCTCAGACTCGGAGGATGCCGTT---AATGCCCTC------ACCGGCAAG---ATCGTCATCGCTGACAACCTCGTTCTTGAGGAGGCGCTCAAGATG------ATGAGGAGTAATAATATCAAGTTGGATGGA------------ATCCCT---------TGCGCGGAAACTTGTCTCTGGCGT------CCATGC---CACACTGCAATC---ATTGGGTGTTCTTGC------------GAGTACAATTTTTGTTACAAG---AAC
vima1-RS2 ACCTTTGAGAGAGATGTCATCACACCTGAAGCTATTCAGGCTATTCTTGATCAGAAGAAAACCAAC---CCCAACTCCAAT---TACATGCTCTCAGACTCGGAGGATGTCGTT---AATGCCCTC------ACCGGCAAG---ATCGTCATCGCTGACAACCTCTTTCTTGAGGAGGCGCTCAGGATG------ATGAGGAGTAATAGTGTCAAGTTGGATGGA------------ATCCAC---------TGCGCGGAAACTTGTTTGTGGGGT------ACATGC---CGCACTGCATAC---ATTGGGTGTTCTTGC------------GAGAACAAGATTTGTTACAAG---AAC
vima1-NK1 ????????????????????????????????????????????????????????????????????????AATTCAAAT---GGAATGCTA------GATGAGAAAAGCATC---ACTGCTCTC------ACTAGCAAG---ACCATCATCTCC---AAGCAACTTTATGAAGAGGCATTCCTCAAG------GACTCCAACCGTATCGAGAATCTTGGTGGCACCGGTTTCACCGAGCCT---------TGCGGTGAAAATTGTAGAATTTTG------GCTTGC---------GGGATC---CCTGGGTGTCAGTGC------------TATAAGCGCGTTTGCTACTGG---AAC
vacu1-NK1 ????????????????????????????????????????????????????????????????????????AATTCAAAC---GGGATGCTA------GATGAGAAAAGCATC---AATGCTCTC------ACTCGCAAG---AGCATCATCTCC---AAGCAACTTTTTGAAGAGGCATTCCTCAAG------GACTCCAACAAGATCGAGAATCTCGGTGGCACCGGTTTCACCGAGCCT---------TGCGGTGAAACTTGTAGAATTTTG------GCTTGC---------GGGATA---CCTGGGTGTCAGTGC------------TATGCCCGCATTTGCTACTGG---AAC
vacu1-HS4 AGCTTTGAGAAAGATTTCATCACACATGAAACCGTCCAGGAAATTCTT------AAGAAGATCGGT---TCCAATTCAAAC---GGAATGCTA------GATGAGCAAACCATC---AGTGCTCTC------ACTGGCAAG---ACCATCATCTCC---AACCCACTTCTTGAAGAGGCACTCTTCAAG------CACTCCAACAGTATCAATGCTCTCGGTGGCACC---------CTTCCT---------TGCGGTGAAAGTTGCGTCTGGATT------CCTTGC---ATTTCCTCCGTT---GTTGGGTGTTCTTGC------------AAGAGCAAAGTTTGCTACAAG---AAC
vori1-HS4 AGCTTTGACAAAGATTTCATCACACATGAAACCGTCCAGGCAATTCTT------AAGAAGGTCGGC---TCCAATTCAAAC---GGGATGCTA------GATGAGCAAACCATC---AGTGCTCTC------ACTAGCAAG---ACCATCATCTCC---AACCCACTTCTTGAAGAGGCACTCCTCAAG------CACTCCAACAGCATCAATGCTCTCGGTGGCACC---------ATACCT---------TGCGGTGAAAGTTGTGTCTTCATT------CCTTGC---ATTTCCTCCGTT---ATTGGGTGTTCTTGC------------AAGAGCAAAGTTTGCTATAAG---AAC
vive1-HS1 ACCGTTGAGAAAGATTTCATCACTCCTAAAGCCATTAAGATGATTTTT------GGGAAGGCGAAT---CTCAAT---------------TTG------GACGAGAAAGTCATT---AGTGCTCTC------ACCGGTAAG---ATCCTCATCTCC---AACCCAGTCATCGAAGAAGCACTCCTTAAG------CACTCCAAC---ATTAATGCCCTCGGGGGCAGT---------ATTCCT---------TGCGGTGAAAGTTGCGTCTATATT------CCTTGC---ATTACTGGCGTAATTCTTGGTTGCTCTTGC------------TCGAACAAAGTTTGCTACAAA---AAC
VbCP18-HS1 ACCGTTGAGAAGGATTTCATCACTCCTGAAGCCATTAAGATGATTTCC------GGGAAGGCAAAT---CTCAAT---------------TTG------GACGAGAAAGTCATT---AGTGCTCTC------ACCGGTAAG---ATCCTCATCTCC---AACCCCGTGATCGACGAAGCACTCCTTCAG------CACTCCAAC---TTTAATGCCCTCGGGGGCAAG---------ATCCCT---------TGCGGAGAAAGTTGCGTGTGGATT------CCTTGC---ATTACTACCGTG---GTTGGTTGCTCTTGC------------TCGAACAAAGTGTGCTACAAG---AAC
vima1-HS2 ACTTTTGAGAAAGATTTCATCACTCGTCAAGCCATTAACATGGTTTTG------AAGAAGGCGAAT---CCCAACTCGAAT---GCGATGCTC------GATGAGCAAGCCATT---ATCGCTCTT------ACAGGCAAG---ATCCTCGTCTCC---AACCCAATCATTGAAGAAGCTCTCCTTAAA------CACTCCAAT---CTTAATGGTCTTGGC---CGC---------TATCCT---------TGTGGCGAAAGTTGCGTCTATATC------CCTTGC---ATTACTAGCATT---GCTGGGTGTTCTTGC------------AGCGAAAAGGTTTGCTGGCAC---AAC
vive1-HS2 ACTTTTGAAAAAGATTTCATCACTCGCGAAGCCATTAACATGGTTTTG------AAGAAGGCGAGT---CCCAACTCAAAT---GCGATGCTC------GATGAGCAAGCCATT---ATCGCTCTT------ACAGGCAAG---ATCCTCGTCTCC---AACCCAATCATTGAAGAAGCTCTCCTTAAA------CACTCCAAC---CTTAATGGTCTTGGCGGCGGC---------ATTCCT---------TGTGGCGAAAGTTGCGTCTATATC------CCTTGC---CTTACTAGCATT---GCTGGGTGTTCTTGC------------AGCAACAAGGTTTGCTACTTG---AAC
vacu1-PS1 ACGTTCGAGAAAGATGTGATTACTCTCTCGGCAGTTAGGTCTGTTCTT------GAGAAGGTGAGC---CCCAACTCAAATATGGGGTTGCTG------AATGAGCAGACAATT---AGCGCTCTC------ACCGGAAAG---ATCCTCATCTCT---AACCCACTCGTCGAAGAAGCGCTCCTTAAG------CCCTCCAAC---GTTAATGCCCTTGGTGGCTCT---------ACTCCC---------TGCGGTGAAAGTTGCGTCTGGATT????????????????????????????????????????????????????????????????????????????????????
vima1-PS1 ?????????????????????????????????????????????????????????AAGGTGAGC---CCCAACTCAAATATGGGGTTGCTGATC---AAGGAGCAGACAATT---AGCGATCTC------ACCGGAAAG---ATCCTCATCTCT---AACCCACTCGTCGAAGAAGCGCTCCTTAGG------CCCTCCAAC---GTTAATGCCCTTGGTGGCTCT---------ATTCCC---------TGCGGTGAAAGTTGCGTCTTCATT------CCTTGC---TTTACTGGCATT---GCTGGGTGTTCTTGC------------AAGAACAAGGTTTGCTACTATAATTCT
vima1-HS3 ACTTTCGAGAAGGATGTCATCACTCCTACAACGGTTAGGATGATTCTT------GAGAAGGTGAGC---CCCAACTCAAATATGAACATATTA------GATGAGCAAGTCATT---AGCGCTCTG------ACCAGCAAG---ACCCTCATCTCC---AACCCAGTCGTTGAAGAAGCACTCCTTATG------CACTCCCAC------AACACTCTCGGTGGATCT---------GTCCCC---------TGCGGTGAAAGTTGTGTCTGGATT------CCTTGC---ATCTCTAGCGTT---GTTGGGTGTTCTTGC------------TCCAACAAAGTTTGCTACATG---AAC
vive1-HS3 ACTTTCGAGAAGGATGTCATCACTCCTACAACGGTTAGGATGATTCTT------GAGAAGGTGAGC---CCCAACTCAAATATGAACATATTA------GATGAGCAAGTCATT---AGCGCTCTG------ACCAGCAAA---ACCCTCATCTCC---AACCCAGTCGTTGAAGAAGCACTCCTTAAG------CACTCCCAC------AACACTCTTGGTGGATCT---------GTCCCC---------TGCGGTGAAAGTTGTGTCTGGATT------CCTTGC---ATTTCTAGTGTT---CTTGGGTGTTCTTGC------------TCCAACAAAGTTTGCTACATG---AAC
vacu1-PN1 GCAATCGAGAAAGATGTGATTACTGCAGATGCCATTAACGCTCTCTCT------AAGAGC---AAC------------------AAGTTC---------CCGAATGAAGTCATC---AACGCTCTTTCT---AACTCCAAG---ACCATGGTCCCT---AATTTGTTCCTTGCGGAGGCATTCCTCAAG------------CCCAATGCCGCCCACGGCGATTTTTCT---------ATTCCT---------TGTGGTGAAAGCTGTGTGTTCATC------CCTTGC---TTCACCAAGGCT---ATCGGCTGCAGCTGC------------AGAAGCAAAGTTTGCTACAGA---TAG
vima2-PN1 GCAATCGAGAAAGATGTGATTACTGCGGATGCCATTAACGCTCTCTCT------AAGGGC---AAC------------------AAGTTC---------CCTAACGAAGTCATC---AACGCTCTTTCT---AACACCAAG---ACCATGGTCCCT---AATTTGTTCCTAGCCGAGACATTCCTCAAG------------CCCAATGCCACCCACACCGATGCTTCT---------ATTCCC---------TGTGGTGAAAGCTGCGTGTATATT------CCTTGC---TTCACCAAAGGT---ATCGGGTGCAGCTGC------------AGAAGCAAAGTTTGCTACAGAGGTTAA
VbCP15-PP1 GCAATCCAGAAAGATGTGATTACTGAAGATGCCATTAACGCTCTCTCT------AAGAGC---AAC------------------AAGTTC---------CCGAATGAAGTCATC---AAGGCTCTTTCT---AACACCAAG---ACCGTGGTCCCT---AATTTGGCCCTGTGGATACCGAAGCCGCGA------------------ACGAAAAAGCGGCCCCCGCCT---------ATTTCT---------TGTGGTGAAACCTGTAAGTTCAGC------CGTTGC---TTCACCTCGATT---TTCGGCTGCAAATGC------------ATCAACAAGGTTTGCCACACA---???
vima1-PP1 ????????????????????????????????????????????????????????????????????????????????????AAGTTC---------CCGAATGAAGTCATC---AAGGCTCTTTCT---AACACCAAG---ACCGTGGTCCCT---AATTTGGCCCGGTGGATACCGAAGCCGCCA------------------------AGGAGGCCCCCGCCT---------ATTTCT---------TGTGGTGAAACCTGTAAGTTCAGC------TCTTGC---TTCACCCGGGTT---TTCGGCTGCAGATGC------------ATCAACAAGGTTTGCCACACA---TAG
prc-vitri46-KP1 ????????????????????????????????????????????????AAGACCGTGGTCCCTAAT------------------TCGTTC---------CCTGCCGACGCATTC---AAGATCCCCCCC---TTCAAGACC---CCCGAAGTACCC---AGAAACCTTCCCAAATACAAGGCGCCGCCC---------AGTTTCAGCAGGCCCAAACATGGC---------------GTTTAT---------TGTGGTGAAACCTGTAAGTACACC------GCTTGC---------CGCACT---ATCGGCTGCAGCTGCAAC---------AGTAACCAAATGTGCTACAAA---TAG
prc-vitri48-KP1 ?????????????????????????????????????????????????????????GTCCCTAAT------------------TCGTTC---------CTTGCCGAAGTATTC---CCCAGGTTCTCC---GGAATCCCC---TCCAGGGCCCCC---AAACTCCCCATAGACCCAAAATACATCAAG------CCCCCCAAATCCAAATCCAACCCCGGCTACAGC---------GGTGGT---------TGTGGTGAAACCTGTTTTCACAAG------CCTTGC---GCATCCATGGCC---TACGGCTGCAGCTGC------------AAAGACGGTGCGTGCTCCACA---TAG
vori1-ED1 TCCCTTCAAAAAGATGTAATCACTGCCGATGCCATTCGTGCTCTTACA------AAGAGCAGCAAC------------------AAGTTC---------CCTGCCGACGCCATT---AACTCGCTCGTT---AAAAGCAAG---ACCCTGGTTTCC---AAAATTGAGCTTGAGGAAGCATTCCAGCTC---GAAGATGCTAACGGTGTAACTGCCCTCGGC---------------ATTCCT---------TGTGGTGAAAGTTGCGTCTGGATA------CCATGC---ATCTCTGGCCTC---ATCGGCTGTAGATGC------------AGAAGCAAAGTTTGCTACCGC---TGA
vive1-ED1 TCCCTTGAAAAAGATGTAATCACTGCCGATGCCATTCGTGCTCTTACA------AAGAGCAGCAAC------------------AAGTTC---------CCTGCCGACGCCATT---AATGCGCTCGTT---AAAAGCAAG---ACCCTTGTTTCC---AAAATTGAGCTTGAGGAGGCATTCCAGCTC---GAAGATGCTAACGGTGTAACTGCCCTCGGC---------------ATTCCT---------TGTGGTGAAAGTTGCGTCTGGATA------CCATGC---ATCTCTGGCCTC---ATCGGCTGTAGATGC------------AGAAGCAGAGTTTGCTACCGC---TGA
vima1-QD1 TCCCTTGAAAAAGATGTAATCACTGCCGATGCCATTCGTGCTCTTACA------AAGAGC---AAC------------------AAGCTC---------CCTGCCGACGCCATT---AATGCGATCGTT---AAAAGCAAG---GCCCTTGTTTCC---AAAATTGAGCTTGAGGAGGCATTCCAGCTC---CAAGATGCTAAGGGTGTATCTGACTTCCGC---------------ATGCCT---------TGTGGTGAAAGTTGCGTCTGGATA------CCATGC---TTCACTTCAATC---GTCGGCTGTAGCTGC------------AGCGGCAAAGTTTGCTGGCAC---TGA
vacu1-QD1 TCCCTTGAAAAAGATGTAATCACTGCCGATGCCATTCGCGCTCTTACA------AAGAGCAGCAAC------------------AAGTTC---------CCTGCCGACGCCATT---AATGCGCTCGTT---AAAAGCAAG---ACCCTTGTTTCC---AAAATTGAGCTTGAGGAGGCATTCCAGCTC---CAAGATGCTAACGGTGTAACGGCCCTCGGC---------------TTTCCT---------TGTGGTGAAAGTTGCGTCTGGATA------CCATGC---ATTACTGCCATC---GTCGGCTGTAGCTGC------------AAAAGCAAAGTTTGCTACCGC---TGA
prc-vitri17-HQ1 ACCACTGAGAAAGATGTCATCTCAGCTGAAGCTGTTCAGACCATTCTC------AAGATG---AAT---CCGAGCTCAAAC---TCAATC---------CCA---GAC---ATT---AATGAAATCGTC---AAGATGAAG---ACAGTCGTCTCC---AGTTCAGTCCTTGATCCCTTCATTCTGAAACACCAAGGTGGTGGCTCCCATGGAGGCTCTGATGATCAG---------GTTGCT---------TGCGGTGAGAGCTGCGCCATGACC------CCGTGT---TTCATGCATGTC---GTTGGGTGTGTTTGC------------AGCCAAAAGGTTTGCTACAGGGGTTAG
prc-vitri66-HQ1V ???????????????????????????????????????????????????????????????????????????????????????????????????????????????????????????????????????????????????????????????GTCCTTGATCACGATGCCTTCATCCTCAAA---CACCATGGTGGCTCCCAT---GGCTCTGATGATCAG---------ATGCCT---------TGCGGTGAGAGCTGCGTTTATATC------CCGTGC---TTTACGAGAGTT---GTTGGATGTGCTTGC------------AGCGAAAAAGTTTGCTACAAGGGTTAG
VbCP21-DI1 AAACTTGGAAAAGACATCATCTCAGGTGAACAAGTCGTAGCGATGCTT---------AAGAGAGGG---------------------------GAA---GATTTGGAATCCATA---AATGCT---------ATGCTGAAAAGAACGGCTATCGTCACCGGCGAAGTCTTTGAGTCCTTCCTTGAGGCC---------------CATAATCTCCTCAAAGGTGATGGT---------GTTCAG---------TGCGGTCCCACTTGCCGCTTTGGTCCAGTTAATTGT---GGCATCAATCCC------AGATGTAATTGC------------AGAAACACCCGTTGTGTCTGG---GAT
vima2-DI1 ACACTTGGAAGAGACATCATCTCAGGTGAACAAGTCGTAGCGATGCTT---------AAGAGAGGG---------------------------GAA---GGTTTGGAATCCATG---AATGCT---------ATGCTGAAAAGAACGGCTGTCGTCACCGGCGAAGTCTTAGAGTCCTTCCTTGATACC---------------CACAACCTCCTTAAAGGTGATGGT---------GTTCAG---------TGCGGTCCAACTTGCAGATTTGGTCCAGTTAATTGT---GGCATCAATCCC------AAATGTAATTGT------------AGAAACACCCTTTGTGTCTGG---GAT
vori1-PD1 ACAGCAAGTAATGCGATTTCGTTGCGGCTCCTCATGATCGAGAGTAAT------CATACTCGTATT---------------------------------GAATCGGAAAACTTT---TGTGGT---------AGTAGTCGG---TGCATCATAGGT---TCGTGCCCTCATGGTTGTGGTTGTCAGTAT---------CCCGACTGCTTTATGCTGCCGGCTAGCGGT---------GTACCCGGTGATTATTGTGGTGAA---TGCGGCTTTGGT------CCGTGC------------CCT---GAAGGTTGTGCTTGT------------GACTGGCCCATGTGCGTACGGTTCACG
vori2-PD1 ATGGTTAGTAATGCGATTTCGTTGCGGCTCCTCATGATCGAGGGTAAT------CATACTCGTATT---------------------------------GAAGATGAA---TAT---TGTGGT---------ATTACT------TGCACCATAGGT---CCGTGCCCTTATGGCTGTGCTTGTCACTGG---------CCCCGCTGCTATATTATACCGGGTAGTGGT---------GTT------------TGTGGTGAT---TGCGGCTTTGGT------CCGTGC------------GCT---GAAGGTTGTTATTGT------------GATTTCCCCCGTTGCTTTCCGATCACT
VocA-YY2 GCAGTG---GACGATTTCATCACTCGTCGAGCATACGACAATCTTGTC---------AAGAGCGGT------------------------------------------GCCATCAAAGACATTCCAGTC---ATGGCCAAA---ACCATCATCTCA---AACCCAGTCCTGGAAGAAGGAATGCTTACT---------TATTACACTAACAAAAAACTCGGCGACAGC---------GCCATTTCA------TGTGGGGAAACTTGCTTCAAGTTT------AAATGC---TACACT---CCT------AGGTGTAGCTGC------------AGCTATCCCGTATGC---AAA---TAA
vica1-YY2 GCAGTG---GACGATTTCATCACTCGTCGAGCATACGACAATCTTGTC---------AAGAGCGGT------------------------------------------GCCATCAATGACATTCCAGTC---ATGGCCAAA---ACCATCATCTCA---AACCCAGTCCTTGAAGAAGGACTGCTTACT---------TATTACTCTAACAACAAACTCGCCGATAGC---------GCCATTTCA------TGTGGGGAAACTTGCTTCAAGACT------AAATGC---TACACT---CCT------AGGTGTAGCTGC------------AGCTATCCCGTATGC---AAA---TAA
valt1-YY1 GCAGTG---GACGATTTCATCACTCGTCGAGCATACGACAATCTTGTC---------AGGAGCGGT------------------------------------------GCCATCAATGACATTCCAGTC---ATGCCCAAA---ACCATCATCTCA---AACCCAGTCCTTGAAGAAGCACTGCTTAAT---------TATTACTCTAACAACAAACTCGGCGGTAGC---------TCCTATAAA------TGTGGGGAAAGTTGTTTCAAGACT------AAATGC---TACACT---CCC------GGGTGTAAATGC------------GACTGGCCCTTATGCAAAAAA---AAT
vima1-YY1 GCAGTG---GACCATTTCATCACTCGTCGAGCATACGACAATCTTGTC---------AAGAGCGGT------------------------------------------GCCATCAATGACGATCCAGTC---ATGGCCAAA---ACCATCATCTCA---AACCCAGTCCTTGAAGACGCACCGCTTACT---------TATTATTCCTCTAACAAACTCCGCGGTACC---------GAATTACTA------TGTGGGGGATTTTGCAGATTCAGC------TTATGC---CGTCGT------------GGGTGTTATTGC------------GACTTCCCCAGATGCATGAAA---AAT
prc-ViulG[C]-YS2 ACAGTG---GAAGATGTCATCACTCACGATCCGTACGGGAATCTTGTT---------ACAAGCAGA------------------------------------------GCCATT---GATGGCATTATC---GTGGCCAAA---ACCGTCATCTCA---AACCCAATCCTTGAAGAAGCACTGCTTACC------------TATTCCACCAACAAACTTGGTGGTCGT---------GCCGTT---------TGTGGGGAAACTTGCTTTGCGGGT------ATATGC---TACACT---CCT------GTTTGTGTTTGCGGC---------AAATGGGACTTATGCCGCATG---AAT
vima1-YS2 ACAGTG---GAAGATGTCATCACTCACAATCTGAACGGGAATCTTGTT---------ACAAGCAGA------------------------------------------GCCATT---GATGGCATTATC---ATGACCAAA---ACCGTCATCTCA---AACCCAATCTTTGAAGAAGCACTGCTTACC------------TATTCCATCAACAAACTTGGTGGTCGT---------GCCGTT---------TGTGGGGAAACTTGCTTTACGGGT------ATATGC---TACACT---CCT------ATTTGTGTTTGCGGC---------GAA????????????????????????
prc-vitri24-FS2 GAGACC---AAAGATTTCATCACTCGTGGAGCGTATGAAGATCTTGTT---------AAAAGAGGG---------------------------------------------------AAAGTCGTTACT---ACGTCCAAA---ACCATCATAGCA---AACCCAATCCTCGAAGAAGCATTTGCCGAG------------TTTAGC---CGCAAACTCGGTGGGGAG---------CCTGTC---------TGTGGGGATAGTTGCGTGTTTTTT------GGATGC---GACGAT---GAG------GGTTGCACTTGCGGC---------CCGTGGAGCCTGTGCTACAGA---AAT
prc-vitri28-FS2 GAGACC---AAAGATTTCATCACTCGTGGAGCGTATGAAGATCTTGTT---------AAAAGAGGG---------------------------------------------------A???------------CGTCCAAA---ACCATCATAGCA---AACCCAATCCTCGAAGAAGCATTTGCCGAG------------TTTAGC---CGCAAACTCGGTGGGGAG---------CCTGTC---------TGTGGGGATAGTTGCGTGTTTTTT------GGATGC---GACGAT---GAG------GGTTGCACTTGCGGC---------CCGTGGAGCCTGTGCTACAGA---AAT
vori1-YS1 GAAACG---AAAGATTTCATCACTCGTGGCGCATACGAAAATCTTGTC---------AAGAGCGGT------------------------------------------GCCATT---GAGGGCATCACC---ATGACCAAA---ACCATCATCTCA---AACCCAATCCTTGAAGAAGCACTGGTTGCC------------TATTCCAACCACAAGCTTGGTGGTGGT---------ACCATTTTTGAC---TGTGGTGAAACTTGCTTTTTGGGT------ACATGC---TACACT---GGT------GGTTGTTCTTGCGGC---------CAGTACAAATTTTGCTACGGCACAAAT
vive1-YS1 GAAACG---AAAGATTTCATCACTCGTGGCGCATACGAAAATCTTGTC---------AAGAGCGGT------------------------------------------GCCATT---GAGGGCATCACC---ATGACCAAA---ACCATCATCTCA---AATCCAATCCTTGAAGAAGCACTGGTTGCC------------TACTCCAACCACAAGCTTGGTGGTGGT---------ACCATTTTTGAC---TGTGGTGAAACTTGCTTTTTGGGT------ACATGC---TACACT---GGT------GGTTGTTCTTGCGGC---------CAGTTCAAATTTTGCTACGGCACAAAT
prc-vitri9-HF1 ---ACT---AAAGATGTCATCACTCGTGGAGCATATGAGAAGCTCGTA---------AGCAGCGGT------------------------------------------GCCATT---CAAAGCATTACT---ATGACCAAA---ACTATCATATCA---AATCCAATCCTTGAAGAAGCTCTGGCTGCT------------CACTTCAACCACAAACTTGGCAGTGGT---------ACCATTTTCGAT---TGTGGTGAAACTTGTTTACTTGGT------AAATGC---TACACT---CCT------GGTTGTTCTTGCGGT---------AGCTGGGCCTTATGCTACGGTCAAAAT
prc-tricyclonA-HF1 GAGACG---AAAGATGTCATCACTCGTGCAGCGTACGAGAAACTAGTT---------GAAAGTGGA------------------------------------------GCCATT---CAGGGCATCACT---ATGACCAAA---ACCATCATATCA---AACCCAATCCTTGAAGAAGCACTGGTGGCT------------CACTTTAACCACAAACTTGGTGGCGGT---------ACCATTTTCGAT---TGTGGGGAATCGTGCTTTCTTGGT------ACATGC---TACACT---AAA------GGTTGTTCTTGCGGT---------GAATGGAAGTTGTGCTACGGTACAAAT
vacu1-YS3 GCAGTG---AAAGATTTCATCACTCGTGAAGCATACGAGAAGCTCGTC---------AACAGCGGG------------------------------------------GCCATG---GAGGGCGTCGCC---ATGACCAAA---ACCATCATCTCA---AACCCAGTTCTTGAAGAAGCACTCGTTACC------------TATTCTAAGAACAAACTTGGTGGT------------AGCATCTTCAAC---TGCGGTGAAACTTGCATCATGGGT------ACATGC---TATACT---TCT------GGGTGTTCTTGC------------GTCTATGGTGTGTGCTCCAAG---AAT
vacu2-YS3 GAAATA---AAAGATGTCATCACTCGTGAAGCATACGAGAAGCTCGTC---------AACAGCGGG------------------------------------------GCCATG---GAGGGCGTCGCC---ATGACCAAA---ACCATCATCTCA---AACCCAGTTCTTGAAGAAGCACTCGTTACC------------TATTCTAAGAACAAACTTGGTGGT------------AGCATCTTCAAC---TGCGGTGAAACTTGCATCATGGGT------ACATGC---TATACT---TCT------GGGTGTTCTTGC------------GTCTATGGTGTGTGCTCCAAG---AAT
vima1-YA1 GAAAAG---AAAGATGTCATCACTCGTGAAGCATACGAGAATCTCGTT---------AACAGCGGG------------------------------------------GCCATT---CAGGGCATTGCC---ATGACCAAA---ACCATAATCTCA---AACCCGATCCTTGAAGAAGCACTGGTTACC------------TATGCCAAAAACAAACTTGGTGGT------------AGCATTTTCAAC---TGCGGTGAATCTTGCGTGTTGGGT------ACATGC---TATACT---CCC------GGGTGTTCTTGC------------GTCTATGGCCTATGCTCCAAG---AAT
valt1-YA1 GAAATG---AAAGATGTCATCACTCGTGAAGCATACGGGAATCTCGTT---------AACAGCAGG------------------------------------------GCCATT---CAGGGCATTTCC---ATGACCAAA---ACCATCATCTCA---AACCCGATCCTTGAAGAAGCACTGGTTACC------------TATGCCAAAAACAAACTTGGTGGT------------AGCATTTTCAAC---TGCGGTGAATCTTGCGTGATGGGT------ACATGC---TATACT---TCC------GGGTGTTCTTGC------------GTCTATGGCCTATGCTCCAAG---AAT
vori1-YS4 ---CAC---CAAGATGTCATCACTCGCCAAACTTACGAGGAGCTTCTC---------AAGAATGGG------------------------------------------GCTGTT---AATGGA---------ATGACCAAA---ACTGTCATCTCA---AACCCTGTTCTTGAAGAGGCTCTCTTCTCT------------TACGCCAACGAAAAACTCGGCGGT------------AATCCTATAATC---TGCGGAGAGACTTGCTTGTTGGGC------CGTTGC---TACACCGCATCGATT---GGGTGCTCTTGCAAC---------AGCTATCGAGTCTGCACCAAA---AAC
vima1-YS4 ---CAG---CAAGATGTCATCACTGTCCAAGCTTATGAGGAGCTTCTC---------AAGAATGGG------------------------------------------GCTGCT---AATGGA---------ATGACCAAA---ACTGTCATCTCA---AGCCCTGTTCTTGAAGAGGCTCTCGTCTCC------------TACGGCAAGGAAAAACTCGGCGGT------------AATCCTGGAGCC---TGCGGAGAGACTTGCCTCTGGGGC------AAATGC---TACAGCGCATCGATT---GGGTGTTCTTGCAGC---------AAATATAAAGTCTGCACCCTA---AAC
vive1-YS5 ---CAG---CAAGATGTCATCACTCTCCAAGCTTATGAGGAGCTTCTC---------AAGAATGGG------------------------------------------GCTGCT---AATGGA---------ATGACCAAA---ACTGTCATCTCA---AGCCCTGTTCTTGAAGAGGCTCTCGTCTCT------------TACTCCAAGAACAAGCTCGGCGGT------------CTTCCTGTC------TGCGGAGAGACTTGCGTCGGTGGA------ACATGC---AACACC---CCT------GGGTGCTCCTGC------------AGCTGGCCTGTTTGCACCAGA---AAT
VbCP25-YS5 ---CAG---CAAGATGTCATCACTCTCCAAGCTTATGAGGAGCTTCTC---------AAGAATGGG------------------------------------------GCTGCT---AATGGA---------ATGACCAAA---ACTGTCATCTCA---AGCCCTGTTCTTGAAGAGGCTCTCGTCTCT------------TACTCCAAGAACAAGCTCGGCGGT------------CTTCCTGTC------TGCGGAGAGACTTGCGTCGGTGGA------GCATGC---AACACC---CCT------GGGTGCGCCTGC------------AGCTGGCCAGTCTGCACCAGA---AAC
vori1-YS6 GCTCAT---CAAGACGTCATCACTGTCCAAGCTTACGAGGAGATTCTC---------AAGAGTGGG------------------------------------------GCTTCTACCGATGGA---------ATGACCAAA---TCTGTCATCTCG---AACCCTCTTCTTGAAGAGGTTCTCGTCTCC------------TACTCCGAGAACAAACTTGGAGGT------------GTTCCCACT------TGTGGAGAGACATGCCTTTTTGGA------AAATGC---TACACC---CCT------GGGTGCTCTTG????????????????????????????????????????
vacu2-YS6 GCTCAT---CAAGACGTCATCACTCTCAAAGCTTACCAGGATCTTCTC---------AAGAGTGGG------------------------------------------GCTTCTACCGACGGA---------ATGACCAAA---TCTGTCATTTCA---AGCCCTCTTCTTGAAGAGGCTCTCGTCTCA------------TACTCCAAGAAAAAACTTGGAGGT------------TTGCCCGTG------TGCGGAGAGACTTGCACTTTGGGA------ACATGC---TACACC---CCT------GGGTGCTCTTGC------------GGCTGGCCTGTCTGCTTGAGA---AAC
vacu1-YA2 ---ACT---CAAGATGTCATCACCCGTGATGCTTACGAGGCCCTTCTT---------AAGAGTGGG------------------------------------------GCTGCT---CATGGC---------TTGACCAAA---ACCGTCATCTCG---AGCCCTATTCTTGAAGAGACTCTCGTTTCC------------TATGCCAACAAAAAACTCGGTGGT------------CTTCCTATC------TGCGGGGAAACTTGTGTAGGTGGC------ACATGC---AACACC---CCC------GGGTGCTCTTGC------------AGCTGGCCTGTTTGCACGAGA---AAC
vima1-YA2 ---ACT---CAAGATGTCATCACCCGTGATGCTTACGAGGCCCTTCTT---------AAGAGTGGG------------------------------------------GCTGCT---CATGGC---------TTGACCAAA---ACCGTCATCTCG---AGCCCTATTCTTGAAGAGACTCTCGTTTCC------------TATGCCAACAAAAAACTCGGTGGT------------CTTCCTGTC------TGCGGGGAAACTTGTGTAGGTGGC------ACATGC---AACACC---CCC------GGGTGTTCTTGC------------AGCTGGCCTGTTTGCACGAGA---AAC
vori1-FS1 GCAACT---CTGGACGTCATCACTAGCAATGCTTATGAGGCTCTTCTT---------AAGAGTGGG------------------------------------------GCTGCT---AATGGC---------ATGACCAAA---ACCGTCATCTCC---AGCCCTATTCTTGAGGAAACCCTCGTTTCT------------TTTTCCCAGAAGAAACTTGGTGGT------------CTTCCCGTT------TGTGGAGAAACTTGCTTCATGGGC------ACATGC---TACACC---CCT------GGGTGCTCTTGC------------AGCTATCCCGTCTGCACGAGA---AAT
vive1-FS1 ????????????????????????????????????????????????????????????????????????????????????????????????????????????????????????????????????ATGACCAAA---ACCGTCATCTCC---AGCCCTATTCTTGAGGAAACCCTCGTTTCT------------TTTTCCCAGAAGAAACTTGGTGGT------------CTTCCCATT------TGTGGAGAAACTTGCTTCATGGGC------ACATGC---TACACC---CCT------GGGTGCTCTTGC------------AGCTATCCCGTCTGCACGAGA---AAT
valt1-FA1 ---AGT---AGAAACTCTTTCGATGAAAAGAAC------------------------------------------------------------------------------------------------------------------------------AGTCTTCTTCTCGAGGAGGCACTCGTTGCG------------TTCGCC---AAAAGAGGTGGTGAT------------ATCAATGGCCTCAACTGCGGTGAGACTTGTTGGGGGTTT------CATTGC---GACCGC---CCC------GATTGCTCTTGCGGGTTG------ACATGGCCTTATTGCGCCAAA---AAT
vima1-FA1 ---AGT---AGAAACTCTTTCGATGAAAAGAAC------------------------------------------------------------------------------------------------------------------------------AATCTTATTCTCGAGGAGGCACTCGTTGCG------------TTCGCC---AAAAGAGGTAGTGAT------------ATCAATGGCTACAACTGCGGTGAGACTTGCTGGGGGTTT------CATTGC---GACCGA---GAC------GATTGCTCTTGCGGCTTG------ACATGGCCTTATTGCTCCAAA---AAT
;
END;


BEGIN PAUP;

END;
