# Supplementary material for: Cyclotide Evolution: Insights from the Analyses of Their Precursor Sequences, Structures and Distribution in Violets (Viola)
Source: Front Plant Sci. 2017 Dec 18;8:2058. doi: 10.3389/fpls.2017.02058 (PMC5741643; doi:10.3389/fpls.2017.02058)
Supplement: Supplementary file 8 [file DataSheet3.ZIP › Suppl_Data3_BEAST_input_file.xml.txt]

<?xml version="1.0" standalone="yes"?>

<!-- Generated by BEAUTi v1.7.4                                              -->
<!--       by Alexei J. Drummond, Andrew Rambaut and Marc A. Suchard         -->
<!--       Department of Computer Science, University of Auckland and        -->
<!--       Institute of Evolutionary Biology, University of Edinburgh        -->
<!--       David Geffen School of Medicine, University of California, Los Angeles-->
<!--       http://beast.bio.ed.ac.uk/                                        -->
<beast>

	<!-- The list of taxa to be analysed (can also include dates/ages).          -->
	<!-- ntax=92                                                                 -->
	<taxa id="taxa">
		<taxon id="vori1_GA2"/>
		<taxon id="VbCP4a_GA2"/>
		<taxon id="valt1_GA1"/>
		<taxon id="valt1_GP1"/>
		<taxon id="vbc1_GA1"/>
		<taxon id="prc_vitri5_GP1"/>
		<taxon id="vica1_TN2"/>
		<taxon id="_vori1_TN2"/>
		<taxon id="vbc4_TN1"/>
		<taxon id="vbc6_TN1"/>
		<taxon id="VbCP17_NF1"/>
		<taxon id="vima1_NF1"/>
		<taxon id="VbCP36_NS5"/>
		<taxon id="VbCP3c_NS5"/>
		<taxon id="vima1_NS1"/>
		<taxon id="vima2_NS1"/>
		<taxon id="vive1_NS3"/>
		<taxon id="vori1_NS3"/>
		<taxon id="VbCP10_NS4"/>
		<taxon id="VbCP31_NS4"/>
		<taxon id="VbCP3b_NS2"/>
		<taxon id="Voc3_NS2"/>
		<taxon id="VbCP2c_NL1"/>
		<taxon id="VbCP16_NL1"/>
		<taxon id="VbCP2e_NL2"/>
		<taxon id="VbCP1a_KL1"/>
		<taxon id="VbCP1b_KL1"/>
		<taxon id="vacu2_NL2"/>
		<taxon id="vori1_NL3"/>
		<taxon id="valt1_NL3"/>
		<taxon id="VbCP20_TI1"/>
		<taxon id="prc_Viulx_C__TI1"/>
		<taxon id="prc_ViulL_C__RS1"/>
		<taxon id="valt1_RS2"/>
		<taxon id="vacu1_RS1"/>
		<taxon id="vima1_RS2"/>
		<taxon id="vima1_NK1"/>
		<taxon id="vacu1_NK1"/>
		<taxon id="vacu1_HS4"/>
		<taxon id="vori1_HS4"/>
		<taxon id="vive1_HS1"/>
		<taxon id="VbCP18_HS1"/>
		<taxon id="vima1_HS2"/>
		<taxon id="vive1_HS2"/>
		<taxon id="_vacu1_PS1"/>
		<taxon id="vima1_PS1"/>
		<taxon id="vima1_HS3"/>
		<taxon id="vive1_HS3"/>
		<taxon id="vacu1_PN1"/>
		<taxon id="vima2_PN1"/>
		<taxon id="VbCP15_PP1"/>
		<taxon id="vima1_PP1"/>
		<taxon id="prc_vitri46_KP1"/>
		<taxon id="prc_vitri48_KP1"/>
		<taxon id="vori1_ED1"/>
		<taxon id="vive1_ED1"/>
		<taxon id="vima1_QD1"/>
		<taxon id="vacu1_QD1"/>
		<taxon id="prc_vitri17_HQ1"/>
		<taxon id="_prc_vitri66_HQ1V"/>
		<taxon id="VbCP21_DI1"/>
		<taxon id="vima2_DI1"/>
		<taxon id="vori1_PD1"/>
		<taxon id="vori2_PD1"/>
		<taxon id="VocA_YY2"/>
		<taxon id="vica1_YY2"/>
		<taxon id="valt1_YY1"/>
		<taxon id="vima1_YY1"/>
		<taxon id="prc_ViulG_C__YS2"/>
		<taxon id="vima1_YS2"/>
		<taxon id="prc_vitri24_FS2"/>
		<taxon id="prc_vitri28_FS2"/>
		<taxon id="vori1_YS1"/>
		<taxon id="vive1_YS1"/>
		<taxon id="prc_vitri9_HF1"/>
		<taxon id="prc_tricyclonA_HF1"/>
		<taxon id="vacu1_YS3"/>
		<taxon id="vacu2_YS3"/>
		<taxon id="vima1_YA1"/>
		<taxon id="valt1_YA1"/>
		<taxon id="vori1_YS4"/>
		<taxon id="vima1_YS4"/>
		<taxon id="vive1_YS5"/>
		<taxon id="VbCP25_YS5"/>
		<taxon id="vori1_YS6"/>
		<taxon id="vacu2_YS6"/>
		<taxon id="vacu1_YA2"/>
		<taxon id="vima1_YA2"/>
		<taxon id="vori1_FS1"/>
		<taxon id="_vive1_FS1"/>
		<taxon id="valt1_FA1"/>
		<taxon id="vima1_FA1"/>
	</taxa>

	<!-- The sequence alignment (each sequence refers to a taxon above).         -->
	<!-- ntax=92 nchar=360                                                       -->
	<alignment id="alignment" dataType="nucleotide">
		<sequence>
			<taxon idref="vori1_GA2"/>
			TCTTTCGAGAAAGATGTGATCTCTCCCCATGCCATCCGGGCTGTTCTT------GAGAAGAGGGGA------TTAAGC---------AAGCTG------GAGGATGATCCTGTCTTGAGCGCTCTTGCT---CGCACCAAA---ACCATCATCTCT---AACCCTGTCATCGAAGAGGCTTTGCTTAAT---------GGTGCCAACCTGAAAGCAGGTAATGGA------------ATCCCC---------TGCGCCGAGAGCTGCGTGTGGATT------CCATGC---ACAGTCACAGCCTTACTTGGGTGCTCATGC------------AAGGACAAAGTTTGCTAC------AAC
		</sequence>
		<sequence>
			<taxon idref="VbCP4a_GA2"/>
			TCTTTCGAGAAAGATGTGATCTCTCCCCGTGCCATCCAGGCTGTTCTT------GAGAAGAGGGGA------TTAAGC---------AAGCTG------GAGGATGATCCTGTCTTGAGCGCTCTTGCT---CGCACCAAA---ACCATCATCTCT---AACCCTGTCATCGAAGAGGCTTTGCTTAAT---------GGTGCCAACCTGAAAGCAGGTAATGGA------------ATCCCC---------TGCGCCGAGAGCTGCGTGTGGATT------CCATGC---ACAGTCACAGCCTTACTTGGGTGCTCATGC------------AAGGACAAAGTTTGCTAC------AAC
		</sequence>
		<sequence>
			<taxon idref="valt1_GA1"/>
			TCTTTCGAGAAAGATGTGATCTCTGCCAGTGCCATCCAGGCTGTCCTG------GAGAAGAGGGGA------TTAAGC---------AAGCTG------GAGGATGATCCCGTCTTGAGCGCTCTTGCT---CGCACCAAA---ACTATCATCTCT---AACCCTGTCATCGAAGAGGCTTTGCTTAAT---------AGTGCCAACCTGAAAGCAGGTAATGGA------------ATCCCC---------TGCGCCGAGAGCTGCGTGTGGATT------CCATGC---ACAGTCACAGCCTTACTTGGGTGCTCATGC------------AGCCAGAAAGTTTGCTAC------AAC
		</sequence>
		<sequence>
			<taxon idref="valt1_GP1"/>
			TCTTTCGAGAGAGATGTGATCTCTTCCCGTGCCATCCAGGCTGTTCTG------GAGAAGAAGGGA------TTAAGC---------AAGCTG------GAGGATGATCCTGTCTTGAGCGCTCTGGCT---CACACCAAA---ACCATCATTTCT---AACCCTATCATCGAAGAGGCTTTGTTTAAT---------GGTCCCAGCCTGAATGCAGGTAATGGA------------GTCCCC---------TGCGGCGAGAGCTGCTTCTATATCAAG---CCATGC---TTTTTCACAGCCATACTTGCGTGCCGATGC------------AGGGCGGGTGTTTGCTTC------AAC
		</sequence>
		<sequence>
			<taxon idref="vbc1_GA1"/>
			TCTTTCGAGAAAGATGTGATCTCTTTCCGTGCCATCCAGGCTGTTCTG------GAGAAGAGGGGA------TTAAGC---------AAGCTG------GAGGATGATCCTGTCTTGAGCGCTCTTGCT---CACACCAAA---ACCATCATCTCT---AACCCTGTCATCGAAGAGGCTTTGCTTAAT---------GGTGCCAACCTGAAAGCAGGTAATGGA------------ATCCCC---------TGCGCCGAGAGCTGCGTGTGGATT------CCATGC---ACAGTCACAGCCTTAATTGGGTGCGGATGC------------AGCAACAAAGTTTGCTAC------AAC
		</sequence>
		<sequence>
			<taxon idref="prc_vitri5_GP1"/>
			TCTTTCCAGAAAGATGTGGTCTCAACCAGTGCCATCGAGGCCGTTCTG------AAGTTGAGGGGG------TTAAGC---------AAGCTG------GAGGATGATCCTGCCTTGAGCGCTCTTGCT---CACACCAAA---ACCATCATCTCT---AACCCTGTCATCGAAGATGCTTTGCTTAAT---------GGCCCCAGCATGAGAGCCGGCAATGGA------------ATCCCC---------TGCGCCGAGAGTTGCGTGTGGATC------CCATGC---ACAGTCACAGCTTTAGTTGGGTGCTCATGC------------AGCGAAAAGGTTTGCTACTAC---AAC
		</sequence>
		<sequence>
			<taxon idref="vica1_TN2"/>
			TTTTTCGAGAAAGATGTGATCACTCCTGCAGCACTGGAGGCTATCCTT------AACAGCAAAGGT---CCCCTCTCC---------AACACG------GAGAAGGACGCGATCGTGAATGTTATCGCC---AACGTCAAG---ACCGTCATCTCA---AATCCCGTGCTGGAAGAAGCGTTGCTTAAG---------------ACCAACCATGGTGTTAATGGC------------GTCTTC---------TGCGGTGAAACTTGTATGACTTTT------CCGTGC---TTCAGCTCCAGT---AGGGGGTGTGGTTGCACATACATGGGCGGAGGCATGGTTTGCGTC------CTG
		</sequence>
		<sequence>
			<taxon idref="_vori1_TN2"/>
			???????????????????????????????????????????????????????????????????????????????????????????????????????????????????????????????????????GTCAAG---ACCGTCATCTCA---AATGCCGTGTTTGAAGAAACGTTTCTTAAG---------------ACCAACCACGGTGTTAATGGC------------GACTTC---------TGCGGTGAAACATGTTTCGCTGGG------CCGTGC---TTCAGCTCCAGT---AGGGGGTGTGGTTGCACATACATGAGCGGAGGCATGGTTTGCGTC------AAG
		</sequence>
		<sequence>
			<taxon idref="vbc4_TN1"/>
			TCTTTCGAGAAAGATGTGATCACTCCTTCAGTACTGGAGGCTGTCCTT------AACAGGAAAGCT---CCCCTCTCCAAT---ATCATGATG------GAGAACGACGCGATCCTGAATGTTATCGCC---AACGTCAAG---ACCGTCATCTCA---AATCCCGTGCTCGAAGAGGCGTTGCTTAAG---------------ACCAACCATGGTGTTAATGGC------------ATCCCC---------TGCGGTGAAAGTTGTGTCTGGATT------CCGTGC---CTCACCTCCGCA---GTTGGGTGCCCTTGC------------AAAAGCAAAGTTTGCTACAGG---AAC
		</sequence>
		<sequence>
			<taxon idref="vbc6_TN1"/>
			TCTTTCGAGAAAGATGTGATCACTCCTGCAGCACTGGAGGCTGTCCTT------AACAGGAAAGCT---CCCCTCTCCAAC---ATCATGATG------GAGAACGACGCGATCGTGAATGTTATCGCC---AACGTCAAG---ACCGTCATCTCA---AATCCCGTGCTCGAAGAGGCGTTGCTTAAG---------------ACCAACCATGGTGTTAATGGC------------ATCCCC---------TGCGGTGAAAGTTGTGTCTGGATT------CCGTGC---ATCACCTCCGCA---ATTGGGTGTTCTTGC------------AAAAGCAAAGTTTGCTACAGG---AAC
		</sequence>
		<sequence>
			<taxon idref="VbCP17_NF1"/>
			TCGTTCGAGAAAGACTTCATAACTCCTGAAGCTGTTGAGTCTGTGCTG------AAGAGGAAGGCT---CCTCTCTCTAAC---ATGATGATG---GAAGATGAGGATGTAGTTCTCAAAATCATCTCC---ACCACAAAG---ACCATCACCTCA---AACCCAGTTCTTGAAGCGGCTATGTTGAAC---------------AACTTCAACAGTGCTAATGGC------------ATCCCA---------TGTGGTGAGAGCTGTGTTTGGATT------CCATGC---TTTAGCGCTGCT---ATTGGATGTTCCTGC------------AGTAGCAAAGTCTGCTACAGA---AAC
		</sequence>
		<sequence>
			<taxon idref="vima1_NF1"/>
			TCGTTCGAGAAAGACTTCATAACTCCTGAAGCTGTTGAGTCTGTGCTG------AAGAGGAAGGCT---CCTCTCTCTAAC---ATGATGATG---GAAGATGAGGATGTAGTTCTCAAAATCATCTCC---ACCACAAAG---ACCATCATCTCA---AACCCAGTTCTTGAAGCGGCTATGTTGAAC---------------AACTTCAACAGTGCTAATGGC------------ATCCCA---------TGTGGTGAGAGCTGTGTTTGGATT------CCATGC---TTTAGCGCTGCT---ATTGGGTGTTCTTGC------------AGTAGCAAAGTCTGCTACAGA---AAC
		</sequence>
		<sequence>
			<taxon idref="VbCP36_NS5"/>
			ACCTTTGAGAAAGATTTCATCAGCCCAGAAGCCGTTCAGGCTATCCTT------AAGAAACGTGCC---CCACTCTCAAAC---ATCATGTTA------GAGGAAGATGCCATG---AGTGCTCTTATC---AAGAGCAAG---ACCGTCATCTCC---AACCCAGTTATCGAAGAGGCACTCCTCAAG---------------AACAGTAACGGTCTTAAAGGC------------GCGTCT---------TGCGTTGAAACTTGTAACTATTTT------CCATGC---ATCTCAGAAATG---ATTAATTGTTATTGC------------CAGAGCAAAAGGTGCGTCAAG---AAC
		</sequence>
		<sequence>
			<taxon idref="VbCP3c_NS5"/>
			ACCTTTGAGAAAGATTTCATCAGCCCAGAAGCCGTTCAGGCTATCCTT------AAGAAACGTGCC---CCACTCTCAAAC---ATCATGTTA------GAGGAAGATGCCATG---AGTGCTCTTATC---AAGAGCAAG---ACCGTCATCTCC---AACCCAGTTATCGAAGAGGCACTCCTCAAG---------------AACAGTAACAGTCTTCACGGC------------ATCCCT---------TGTGCTGAAAGTTGTGTATATCTT------CCATGC---GTGACTATTGTT---ATTGGGTGTTCTTGC------------AAGGACAAAGTTTGCTAC------AAC
		</sequence>
		<sequence>
			<taxon idref="vima1_NS1"/>
			ACCTTTGAGAAAGATTTCATCACCCCTGAAACCATTCAGGCTATCCTT------AAGAAAACTGCC---CCACTCTCAAAC---ATCATGTTA------GAGGAAGATGTCATC---AATGCTCTCCTC---AAGAGCAAG---ACCGTCATCTCC---AACCCAGTTATCGAAGAGGCACTCCGCAAG---------------AACAGTAACGGTCTTAACGCCGCC---------GTGCCT---------TGCGGTGAGAGTTGTGTCTGGATT------CCATGC---GTGACTTCTGTT---ATAGGGTGTTCTTGC------------AGTAACAAAGTTTGCTAC------AAC
		</sequence>
		<sequence>
			<taxon idref="vima2_NS1"/>
			ACCTTTGAGAAAGATTTCATCACCCCAGAAGCCATTCAGGCTATCTTT------AAGAAACGTGCC---CCACTCTCAAAC---ATCATGTTA------GAGGAAGATGTCATG---AGTGCTCTTATT---AAGAGAAAG---ACCGTCATCTCC---AACCCAGTTATCGAAGAGGCACTCCGCAAG---------------AACAGTAACGGTCTTAACGCCGCC---------GTGCCT---------TGCGGTGAGAGTTGTGTCTGGATT------CCATGC---GTGACTTCTGTT---ATAGGGTGTTCTTGC------------AGTAACAAAGTTTGCTAC------AAC
		</sequence>
		<sequence>
			<taxon idref="vive1_NS3"/>
			ACCTTTGAGAAAGATTTCATCACCCCTGAAACCATTCAGGCTATCCTT------AAGAAAACTGCC---CCACACTCA---------------------AAGGAAGATGTCATG---AATGCTATTATC---AAGACCAAG---ACCGTCATCTCC---AACCCAGTTATCGAAGAGGCACTCCTCAAG---------------AACAGTAACGGTCTTCACGGC------------GAATTT---------TGCGGGGAAACTTGTGTCGTTGTT------CCATGC---TTCAGTTCTGCA---CGTGGGTGTAGCTGC------------TATCAGCTTGGGTGCGTCAAG---AAC
		</sequence>
		<sequence>
			<taxon idref="vori1_NS3"/>
			???????????????TTCATCACCCCAGAAACCATTAAGGCTATCCTT------GAGAAAACTTCC---CCACACTCA---------------------AAGGAAGATGTCATG---AATGCTATTATC---AAGACCAAG---ACCGTCATCTCC---AACCCAGTTATCGAAGAGGCACTCCTCAAG---------------AACAGTAACGGTCTTCACGGC------------ACATTT---------TGCGGGGAAAGTTGTGTCCTTGTT------CCATGC---TTCACTGCTTTG---CGTGGGTGTAGCTGC------------ATTGACCTTTCGTGCTCCAAG---AAC
		</sequence>
		<sequence>
			<taxon idref="VbCP10_NS4"/>
			ACGAATTCGAGCTCGGTACCCGGGGATCCTCTAGAGATT---------------------------------CTCTCAAAC---ATCATGTTA------GAGGAAGATGTCATG---AATGCTCTTATC---AAGAGCAAG---AGCGTCATCTCC---AACCCAGTTATCGAAGAGGCACTCCTCAAG---------------AACAATAATGGTCTTAACGGC------------ATCCCT---------TGCGGTGAAAGTTGTGTCTGGATT------CCATGC---ATCTCTTCTGCT---ATTGGGTGTTCTTGC------------AAGAACAAAGTTTGCTACAGG---AAC
		</sequence>
		<sequence>
			<taxon idref="VbCP31_NS4"/>
			ACGAATTCGAGCTCGGTACCCGGGGATCCTCTAGAGATT---------------------------------CTCTCAAAC---ATCATGTTA------GAGGAAGATGCCATG---AGTGCTCTTATC---AAGAGCAAG---ACCGTCATCTCC---AACCCAGTTATCGAAGAGGCACTCCTCAAG---------------AACAGTAACAGTCTTCACGGC------------ATCCCT---------TGTGCTGAAAGTTGTGTATATCTT------CCATGC---GTGACTATTGTT---ATTGGGTGTTCTTGC------------AAGGACGAAGTTTGCTAC------AAC
		</sequence>
		<sequence>
			<taxon idref="VbCP3b_NS2"/>
			ACCTTTGAGAAAGATTTCATCACCCGAGAAGCCATTCAGGCTATCCTT------AAGAAAAGTGCC---CCACTCTCAAAC---ATCATGTTA------GAGGAAGATGTCATG---AATGCTCTTATC---AAGAGCAAG---AGCGTCATCTCC---AACCCAGTTATCGAAGAGGCACTCCTCAAG---------------AACAATAATGGTCTTAACGGC------------ATCCCT---------TGCGGTGAAAGTTGTGTCTGGATT------CCATGC---ATCTCTTCTGCT---ATTGGGTGTTCTTGC------------AAGAACAAAGTTTGCTACAGG---AAA
		</sequence>
		<sequence>
			<taxon idref="Voc3_NS2"/>
			ACCTTTGAGAAAGATTTCATCACCCCGGAAACCATTCAGGCTATCCTT------AAGAAAAGTGCC---CCACTCTCAAAC---ATCATGTTA------GAGGAAGATGTCATT---AATGCTCTCCTC---AAGAGCAAG---ACCGTCATCTCC---AACCCAATTATCGAAGAGGCATTTCTGAAG---------------AACAGTAATGGTCTTAATGGC------------ATCCCT---------TGCGGTGAAAGTTGCGTTTGGATT------CCATGC---ATCTCTGCTGCC---ATTGGGTGTTCCTGC------------AAGAGCAAAGTTTGCTACAGG---AAC
		</sequence>
		<sequence>
			<taxon idref="VbCP2c_NL1"/>
			ACCTTTGAGAAAGATTTCATCACCACTGAAGCTGTTAGGTCTATCCTC------CAGAAAACCAAC---------TCCAAT---GCCATGCCC------TCAGAGGATGCCATT---AATGCCCTC------ACCGGCAAG---ACCCTCATCTCG---AGCGTTGTTCTCGAGGAGGCACTCCTCAAG------------AACCTCGACAACGGTCGTAATGGC------------ATCCCT---------TGCGGTGAAAGTTGTGTGTTGATT------CCATGC---ATCTCTTCCGTG---ATCGGGTGTTCTTGC------------AAGAGCAAAGTTTGCTACAGA---AAC
		</sequence>
		<sequence>
			<taxon idref="VbCP16_NL1"/>
			ACCTTTGAGAAAGATTTCATCACCACTGAGGCTGTTAGGGCTATCCTC------CAGAAAACCAAC---------TCCAAT---GCCATGCCC------TCAGAGGATGCCATT---AATGCCCTC------ACCGGCAAG---ACCCTCATCTCG---AGCGTTGTTCTCAACGAGGCACTCCTCAAG------------AACCTCGACAACGGTCGTAATGGC------------ATCCCT---------TGCGGTGAAAGTTGTGTGTTTATT------CCATGC---ATCTCCTCCGTG---ATCGGGTGTTCTTGC------------AAGAGCAAAGTTTGCTACAGA---AAC
		</sequence>
		<sequence>
			<taxon idref="VbCP2e_NL2"/>
			ACCTTTGAGAAAGATTTCATCACCACTGAAACTGTTAGGGCTATCCTC------AAGAAAACCAAC---------TCCAAC---ACCATGCCC------TCAGAGGATGCCATT---AATGCCCTC------ACCGGCAAG---ACCCTCATCTCG---AGCGTTGTTCTCGACGAGGCACTCCTCAAG------------AACCTCGACAACGGTCTTAATGGCGTC---------ATCCCT---------TGCGGTGAAAGTTGTGTGTTTATT------CCATGC---ATCTCTTCCGTG---ATCGGGTGTTCTTGC------------AAGAGCAAAGTTTGCTACAGA---AAC
		</sequence>
		<sequence>
			<taxon idref="VbCP1a_KL1"/>
			ACCTTTGAGAAAGATTTCATCACCACTGAAGCTGTCAGGGCTATCCTC------AAGAAAACCAAC---------GCCAAT---GTCATGCCA------TCTGAGGATGTCATT---AATGCCCTC------ACCGGCAAG---ACCGTCATCTCG---AACGTTGTTCTGGAGGAGACACTCGTCATG------------AAACTCGACAACGGTCTTACTGGC------------ATCCCT---------TGCGGTGAAGGTTGTGTCTACCTC------CCATGC---TTCACCGCCCCG---CTCGGGTGTTCATGC------------AGTAGCAAAGTTTGCTACAGA---AAC
		</sequence>
		<sequence>
			<taxon idref="VbCP1b_KL1"/>
			ACCTTTGAGAAAGATTTCATCACCACTGAAGCTGTTAGGGCTATCCTC------AAGAAAACCAAC---------GCCAAT---GTCATGCCA------TCTGAGGATGTCATT---AATGCCCTC------ACCGGCAAG---ACCGTCATCTCG---AACGTTGTTCTGGAGGAGACACTCGTCATG------------AAACTCGACAACGGTCTTACTGGC------------ATCCCT---------TGCGGTGAAAGTTGTGTCTACCTC------CCATGC---TTCACCGCCCCG---CTCGGGTGTTCATGC------------AGTAGCAAAGTTTGCTACAGA---AAC
		</sequence>
		<sequence>
			<taxon idref="vacu2_NL2"/>
			ACCTTTGAGAAAGATTTCATCACCACTGAAGCTGTTAGGGCTATCCTC------AAGAAAACCAAC---------GCCAAT---GTCATGCCA------TCTGTGGATGCCATT---AATGCCCTC------AGCGGCAAG---ACCGTGATCTCG---AACGTTGTTCTCGAGGAGGCACTCCTCAAG------------AACCTCGACAACGGTCTTAATGGCGTC---------GTCCCT---------TGCGGTGAAAGTTGTGTCTGGATT------CCATGC---ATCTCTAGTGCC---ATTGGGTGTTCCTGC------------AAGAGCAAAGTTTGCTACAGG---AAC
		</sequence>
		<sequence>
			<taxon idref="vori1_NL3"/>
			ACCTTCGAGAAAGATTTCATCACCACAGAAACCGTTCGTGCTATCCTC------AAGAAAACCAAC---------TCCAAT---GCCATGCCT------TCAGAGGAAGCCATT---AATGCCCTC------ACTGGCAAG---ACCCTCATCTCA---AACATAGTTCTCCAGGAGGCGCTCCTCAAG------------AATCTCGACAACGGTCTTAAAGGCAGC---------ACCCCT---------TGCGGTGAAAGTTGTGTCTGGATT------CCATGC---ATCTCATCCGTG---ATTGGGTGTTCTTGC------------AGCAACAAAGTTTGCTACATG---AAC
		</sequence>
		<sequence>
			<taxon idref="valt1_NL3"/>
			ACCTTCGAGAAAGATTTCATCACCCCAGAAACCGTTCGTGCTATCCTC------AAGAAAACCAAC---------TCCAAT---GTCATGCCT------TCTGAGGAAGCCATT---AATGCCCTC------ACCGGCAAG---ACCCTCATCTCA---AACATAGTTGTCCAAGAGGCGCTCCTCAAG------------AATCTGGACAACGGTCTTAAAGGCAGC---------ACCCCC---------TGCGGTGAAAGTTGTGTCTGGATT------CCATGC---ATCTCATCCGTG---ATTGGGTGTTCTTGC------------AGCAACAAAGTTTGCTACATG---AAC
		</sequence>
		<sequence>
			<taxon idref="VbCP20_TI1"/>
			ACCTTTGAAAAGGATGTCATAACCCCCGAAGCCATTCAGGCTGTTCTT------AAGAAAACCAATTACCCCAACTCCAAT---GTTAAGCTC------TCAGAGGATGCCATT---AATGCCCTG------AGTAGCAAG---ACTGTCATCTCA---AACAAAGTTCTTGAAGAGGCACTCTTCAAG------ATTTACACTGTCAACAATGGCATTAGTGACATCGTTAATGGCTTCCCC---------TGCGGGGAAAGTTGCGTCTATGTT------CCATGC---CTCACTGCCGCT---ATTGGGTGTTCTTGC------------AAGAACAAAGTTTGCTACAAG---AAC
		</sequence>
		<sequence>
			<taxon idref="prc_Viulx_C__TI1"/>
			ACCTTTGAAAAGGATGTCATAACCCCTGAAGCCATTCAGGCTGTTCTT------AAGAAAACCAATTACCCCAACTCCAAT---GTTAAGCTC------TCAGAGGATGCCATT---AATGCCCTG------AGTAGCAAG---ACTGTCATTTCA---AACGAAGTTCTTGAAGAGGCACTGTTCAAG------ATTAACACTATCAACAATGGAATTAGTGACGTCGTTAATGGCTTCCCC---------TGCGGGGAAAGTTGCGTCTTTATT------CCATGC---ATCAGTGCCGCT---ATTGGGTGTTCTTGC------------AAGAACAAAGTTTGCTACAGG---AAC
		</sequence>
		<sequence>
			<taxon idref="prc_ViulL_C__RS1"/>
			ACCATTGAGAGAGATGTCATCACACCTGAAGCTATTCAGGCTATTCTTGATCAGAAGAAAACCAAC---CCCAACTCCAAT---TACATGCTCTCAGACTCGGAGGATGCCGTT---AATGCCCTC------ACCGGCAAG---ATCGTCATCGCTGACAACCTATTTCTTGAGGAGGCGCTCAAGATG------ATGAGGAGTAATAATGTCAAGTTGGATGGA------------ATCCCT---------TGCGCGGAAACTTGTCTCTGGCGT------CCATGC---CGCACTGCAATC---ATGGGGTGTTCTTGC------------GAGTACAATTTTTGTTACAAG---AAC
		</sequence>
		<sequence>
			<taxon idref="valt1_RS2"/>
			ACCTTTGAGAGAGATGTCATCACACCTGAAGCTATTCAGGCTATTCTTGATCAGAAGAAAACCAAC---CCCAACTCCAAT---TACATGCTCTCAGACTCGGAGGATGCCGTT---AATGCCCTC------ACCGGCAAG---ATCGTCATCGCTGACAAACTCTTTCTTGAGGAGGCGCTCAGGATG------ATGAGGAGTAATAATGTCAAGTTGGATGGA------------ATCCAC---------TGCGCGGAAACTTGTTTCTGGGGT------ACATGC---CGCACTGCATAC---ATTGGGTGTTCTTGC------------GAGAACAAAATTTGTTACAAG---AAC
		</sequence>
		<sequence>
			<taxon idref="vacu1_RS1"/>
			ACCTTTGAGAGAGATGTCATCACACCTGAAGCTATTCAGGCTATTCTTGATCAGAAGAAAACCAAC---CCCAACTCCAAT---TACATGTTCTCAGACTCGGAGGATGCCGTT---AATGCCCTC------ACCGGCAAG---ATCGTCATCGCTGACAACCTCGTTCTTGAGGAGGCGCTCAAGATG------ATGAGGAGTAATAATATCAAGTTGGATGGA------------ATCCCT---------TGCGCGGAAACTTGTCTCTGGCGT------CCATGC---CACACTGCAATC---ATTGGGTGTTCTTGC------------GAGTACAATTTTTGTTACAAG---AAC
		</sequence>
		<sequence>
			<taxon idref="vima1_RS2"/>
			ACCTTTGAGAGAGATGTCATCACACCTGAAGCTATTCAGGCTATTCTTGATCAGAAGAAAACCAAC---CCCAACTCCAAT---TACATGCTCTCAGACTCGGAGGATGTCGTT---AATGCCCTC------ACCGGCAAG---ATCGTCATCGCTGACAACCTCTTTCTTGAGGAGGCGCTCAGGATG------ATGAGGAGTAATAGTGTCAAGTTGGATGGA------------ATCCAC---------TGCGCGGAAACTTGTTTGTGGGGT------ACATGC---CGCACTGCATAC---ATTGGGTGTTCTTGC------------GAGAACAAGATTTGTTACAAG---AAC
		</sequence>
		<sequence>
			<taxon idref="vima1_NK1"/>
			????????????????????????????????????????????????????????????????????????AATTCAAAT---GGAATGCTA------GATGAGAAAAGCATC---ACTGCTCTC------ACTAGCAAG---ACCATCATCTCC---AAGCAACTTTATGAAGAGGCATTCCTCAAG------GACTCCAACCGTATCGAGAATCTTGGTGGCACCGGTTTCACCGAGCCT---------TGCGGTGAAAATTGTAGAATTTTG------GCTTGC---------GGGATC---CCTGGGTGTCAGTGC------------TATAAGCGCGTTTGCTACTGG---AAC
		</sequence>
		<sequence>
			<taxon idref="vacu1_NK1"/>
			????????????????????????????????????????????????????????????????????????AATTCAAAC---GGGATGCTA------GATGAGAAAAGCATC---AATGCTCTC------ACTCGCAAG---AGCATCATCTCC---AAGCAACTTTTTGAAGAGGCATTCCTCAAG------GACTCCAACAAGATCGAGAATCTCGGTGGCACCGGTTTCACCGAGCCT---------TGCGGTGAAACTTGTAGAATTTTG------GCTTGC---------GGGATA---CCTGGGTGTCAGTGC------------TATGCCCGCATTTGCTACTGG---AAC
		</sequence>
		<sequence>
			<taxon idref="vacu1_HS4"/>
			AGCTTTGAGAAAGATTTCATCACACATGAAACCGTCCAGGAAATTCTT------AAGAAGATCGGT---TCCAATTCAAAC---GGAATGCTA------GATGAGCAAACCATC---AGTGCTCTC------ACTGGCAAG---ACCATCATCTCC---AACCCACTTCTTGAAGAGGCACTCTTCAAG------CACTCCAACAGTATCAATGCTCTCGGTGGCACC---------CTTCCT---------TGCGGTGAAAGTTGCGTCTGGATT------CCTTGC---ATTTCCTCCGTT---GTTGGGTGTTCTTGC------------AAGAGCAAAGTTTGCTACAAG---AAC
		</sequence>
		<sequence>
			<taxon idref="vori1_HS4"/>
			AGCTTTGACAAAGATTTCATCACACATGAAACCGTCCAGGCAATTCTT------AAGAAGGTCGGC---TCCAATTCAAAC---GGGATGCTA------GATGAGCAAACCATC---AGTGCTCTC------ACTAGCAAG---ACCATCATCTCC---AACCCACTTCTTGAAGAGGCACTCCTCAAG------CACTCCAACAGCATCAATGCTCTCGGTGGCACC---------ATACCT---------TGCGGTGAAAGTTGTGTCTTCATT------CCTTGC---ATTTCCTCCGTT---ATTGGGTGTTCTTGC------------AAGAGCAAAGTTTGCTATAAG---AAC
		</sequence>
		<sequence>
			<taxon idref="vive1_HS1"/>
			ACCGTTGAGAAAGATTTCATCACTCCTAAAGCCATTAAGATGATTTTT------GGGAAGGCGAAT---CTCAAT---------------TTG------GACGAGAAAGTCATT---AGTGCTCTC------ACCGGTAAG---ATCCTCATCTCC---AACCCAGTCATCGAAGAAGCACTCCTTAAG------CACTCCAAC---ATTAATGCCCTCGGGGGCAGT---------ATTCCT---------TGCGGTGAAAGTTGCGTCTATATT------CCTTGC---ATTACTGGCGTAATTCTTGGTTGCTCTTGC------------TCGAACAAAGTTTGCTACAAA---AAC
		</sequence>
		<sequence>
			<taxon idref="VbCP18_HS1"/>
			ACCGTTGAGAAGGATTTCATCACTCCTGAAGCCATTAAGATGATTTCC------GGGAAGGCAAAT---CTCAAT---------------TTG------GACGAGAAAGTCATT---AGTGCTCTC------ACCGGTAAG---ATCCTCATCTCC---AACCCCGTGATCGACGAAGCACTCCTTCAG------CACTCCAAC---TTTAATGCCCTCGGGGGCAAG---------ATCCCT---------TGCGGAGAAAGTTGCGTGTGGATT------CCTTGC---ATTACTACCGTG---GTTGGTTGCTCTTGC------------TCGAACAAAGTGTGCTACAAG---AAC
		</sequence>
		<sequence>
			<taxon idref="vima1_HS2"/>
			ACTTTTGAGAAAGATTTCATCACTCGTCAAGCCATTAACATGGTTTTG------AAGAAGGCGAAT---CCCAACTCGAAT---GCGATGCTC------GATGAGCAAGCCATT---ATCGCTCTT------ACAGGCAAG---ATCCTCGTCTCC---AACCCAATCATTGAAGAAGCTCTCCTTAAA------CACTCCAAT---CTTAATGGTCTTGGC---CGC---------TATCCT---------TGTGGCGAAAGTTGCGTCTATATC------CCTTGC---ATTACTAGCATT---GCTGGGTGTTCTTGC------------AGCGAAAAGGTTTGCTGGCAC---AAC
		</sequence>
		<sequence>
			<taxon idref="vive1_HS2"/>
			ACTTTTGAAAAAGATTTCATCACTCGCGAAGCCATTAACATGGTTTTG------AAGAAGGCGAGT---CCCAACTCAAAT---GCGATGCTC------GATGAGCAAGCCATT---ATCGCTCTT------ACAGGCAAG---ATCCTCGTCTCC---AACCCAATCATTGAAGAAGCTCTCCTTAAA------CACTCCAAC---CTTAATGGTCTTGGCGGCGGC---------ATTCCT---------TGTGGCGAAAGTTGCGTCTATATC------CCTTGC---CTTACTAGCATT---GCTGGGTGTTCTTGC------------AGCAACAAGGTTTGCTACTTG---AAC
		</sequence>
		<sequence>
			<taxon idref="_vacu1_PS1"/>
			ACGTTCGAGAAAGATGTGATTACTCTCTCGGCAGTTAGGTCTGTTCTT------GAGAAGGTGAGC---CCCAACTCAAATATGGGGTTGCTG------AATGAGCAGACAATT---AGCGCTCTC------ACCGGAAAG---ATCCTCATCTCT---AACCCACTCGTCGAAGAAGCGCTCCTTAAG------CCCTCCAAC---GTTAATGCCCTTGGTGGCTCT---------ACTCCC---------TGCGGTGAAAGTTGCGTCTGGATT????????????????????????????????????????????????????????????????????????????????????
		</sequence>
		<sequence>
			<taxon idref="vima1_PS1"/>
			?????????????????????????????????????????????????????????AAGGTGAGC---CCCAACTCAAATATGGGGTTGCTGATC---AAGGAGCAGACAATT---AGCGATCTC------ACCGGAAAG---ATCCTCATCTCT---AACCCACTCGTCGAAGAAGCGCTCCTTAGG------CCCTCCAAC---GTTAATGCCCTTGGTGGCTCT---------ATTCCC---------TGCGGTGAAAGTTGCGTCTTCATT------CCTTGC---TTTACTGGCATT---GCTGGGTGTTCTTGC------------AAGAACAAGGTTTGCTACTATAATTCT
		</sequence>
		<sequence>
			<taxon idref="vima1_HS3"/>
			ACTTTCGAGAAGGATGTCATCACTCCTACAACGGTTAGGATGATTCTT------GAGAAGGTGAGC---CCCAACTCAAATATGAACATATTA------GATGAGCAAGTCATT---AGCGCTCTG------ACCAGCAAG---ACCCTCATCTCC---AACCCAGTCGTTGAAGAAGCACTCCTTATG------CACTCCCAC------AACACTCTCGGTGGATCT---------GTCCCC---------TGCGGTGAAAGTTGTGTCTGGATT------CCTTGC---ATCTCTAGCGTT---GTTGGGTGTTCTTGC------------TCCAACAAAGTTTGCTACATG---AAC
		</sequence>
		<sequence>
			<taxon idref="vive1_HS3"/>
			ACTTTCGAGAAGGATGTCATCACTCCTACAACGGTTAGGATGATTCTT------GAGAAGGTGAGC---CCCAACTCAAATATGAACATATTA------GATGAGCAAGTCATT---AGCGCTCTG------ACCAGCAAA---ACCCTCATCTCC---AACCCAGTCGTTGAAGAAGCACTCCTTAAG------CACTCCCAC------AACACTCTTGGTGGATCT---------GTCCCC---------TGCGGTGAAAGTTGTGTCTGGATT------CCTTGC---ATTTCTAGTGTT---CTTGGGTGTTCTTGC------------TCCAACAAAGTTTGCTACATG---AAC
		</sequence>
		<sequence>
			<taxon idref="vacu1_PN1"/>
			GCAATCGAGAAAGATGTGATTACTGCAGATGCCATTAACGCTCTCTCT------AAGAGC---AAC------------------AAGTTC---------CCGAATGAAGTCATC---AACGCTCTTTCT---AACTCCAAG---ACCATGGTCCCT---AATTTGTTCCTTGCGGAGGCATTCCTCAAG------------CCCAATGCCGCCCACGGCGATTTTTCT---------ATTCCT---------TGTGGTGAAAGCTGTGTGTTCATC------CCTTGC---TTCACCAAGGCT---ATCGGCTGCAGCTGC------------AGAAGCAAAGTTTGCTACAGA---TAG
		</sequence>
		<sequence>
			<taxon idref="vima2_PN1"/>
			GCAATCGAGAAAGATGTGATTACTGCGGATGCCATTAACGCTCTCTCT------AAGGGC---AAC------------------AAGTTC---------CCTAACGAAGTCATC---AACGCTCTTTCT---AACACCAAG---ACCATGGTCCCT---AATTTGTTCCTAGCCGAGACATTCCTCAAG------------CCCAATGCCACCCACACCGATGCTTCT---------ATTCCC---------TGTGGTGAAAGCTGCGTGTATATT------CCTTGC---TTCACCAAAGGT---ATCGGGTGCAGCTGC------------AGAAGCAAAGTTTGCTACAGAGGTTAA
		</sequence>
		<sequence>
			<taxon idref="VbCP15_PP1"/>
			GCAATCCAGAAAGATGTGATTACTGAAGATGCCATTAACGCTCTCTCT------AAGAGC---AAC------------------AAGTTC---------CCGAATGAAGTCATC---AAGGCTCTTTCT---AACACCAAG---ACCGTGGTCCCT---AATTTGGCCCTGTGGATACCGAAGCCGCGA------------------ACGAAAAAGCGGCCCCCGCCT---------ATTTCT---------TGTGGTGAAACCTGTAAGTTCAGC------CGTTGC---TTCACCTCGATT---TTCGGCTGCAAATGC------------ATCAACAAGGTTTGCCACACA---???
		</sequence>
		<sequence>
			<taxon idref="vima1_PP1"/>
			????????????????????????????????????????????????????????????????????????????????????AAGTTC---------CCGAATGAAGTCATC---AAGGCTCTTTCT---AACACCAAG---ACCGTGGTCCCT---AATTTGGCCCGGTGGATACCGAAGCCGCCA------------------------AGGAGGCCCCCGCCT---------ATTTCT---------TGTGGTGAAACCTGTAAGTTCAGC------TCTTGC---TTCACCCGGGTT---TTCGGCTGCAGATGC------------ATCAACAAGGTTTGCCACACA---TAG
		</sequence>
		<sequence>
			<taxon idref="prc_vitri46_KP1"/>
			????????????????????????????????????????????????AAGACCGTGGTCCCTAAT------------------TCGTTC---------CCTGCCGACGCATTC---AAGATCCCCCCC---TTCAAGACC---CCCGAAGTACCC---AGAAACCTTCCCAAATACAAGGCGCCGCCC---------AGTTTCAGCAGGCCCAAACATGGC---------------GTTTAT---------TGTGGTGAAACCTGTAAGTACACC------GCTTGC---------CGCACT---ATCGGCTGCAGCTGCAAC---------AGTAACCAAATGTGCTACAAA---TAG
		</sequence>
		<sequence>
			<taxon idref="prc_vitri48_KP1"/>
			?????????????????????????????????????????????????????????GTCCCTAAT------------------TCGTTC---------CTTGCCGAAGTATTC---CCCAGGTTCTCC---GGAATCCCC---TCCAGGGCCCCC---AAACTCCCCATAGACCCAAAATACATCAAG------CCCCCCAAATCCAAATCCAACCCCGGCTACAGC---------GGTGGT---------TGTGGTGAAACCTGTTTTCACAAG------CCTTGC---GCATCCATGGCC---TACGGCTGCAGCTGC------------AAAGACGGTGCGTGCTCCACA---TAG
		</sequence>
		<sequence>
			<taxon idref="vori1_ED1"/>
			TCCCTTCAAAAAGATGTAATCACTGCCGATGCCATTCGTGCTCTTACA------AAGAGCAGCAAC------------------AAGTTC---------CCTGCCGACGCCATT---AACTCGCTCGTT---AAAAGCAAG---ACCCTGGTTTCC---AAAATTGAGCTTGAGGAAGCATTCCAGCTC---GAAGATGCTAACGGTGTAACTGCCCTCGGC---------------ATTCCT---------TGTGGTGAAAGTTGCGTCTGGATA------CCATGC---ATCTCTGGCCTC---ATCGGCTGTAGATGC------------AGAAGCAAAGTTTGCTACCGC---TGA
		</sequence>
		<sequence>
			<taxon idref="vive1_ED1"/>
			TCCCTTGAAAAAGATGTAATCACTGCCGATGCCATTCGTGCTCTTACA------AAGAGCAGCAAC------------------AAGTTC---------CCTGCCGACGCCATT---AATGCGCTCGTT---AAAAGCAAG---ACCCTTGTTTCC---AAAATTGAGCTTGAGGAGGCATTCCAGCTC---GAAGATGCTAACGGTGTAACTGCCCTCGGC---------------ATTCCT---------TGTGGTGAAAGTTGCGTCTGGATA------CCATGC---ATCTCTGGCCTC---ATCGGCTGTAGATGC------------AGAAGCAGAGTTTGCTACCGC---TGA
		</sequence>
		<sequence>
			<taxon idref="vima1_QD1"/>
			TCCCTTGAAAAAGATGTAATCACTGCCGATGCCATTCGTGCTCTTACA------AAGAGC---AAC------------------AAGCTC---------CCTGCCGACGCCATT---AATGCGATCGTT---AAAAGCAAG---GCCCTTGTTTCC---AAAATTGAGCTTGAGGAGGCATTCCAGCTC---CAAGATGCTAAGGGTGTATCTGACTTCCGC---------------ATGCCT---------TGTGGTGAAAGTTGCGTCTGGATA------CCATGC---TTCACTTCAATC---GTCGGCTGTAGCTGC------------AGCGGCAAAGTTTGCTGGCAC---TGA
		</sequence>
		<sequence>
			<taxon idref="vacu1_QD1"/>
			TCCCTTGAAAAAGATGTAATCACTGCCGATGCCATTCGCGCTCTTACA------AAGAGCAGCAAC------------------AAGTTC---------CCTGCCGACGCCATT---AATGCGCTCGTT---AAAAGCAAG---ACCCTTGTTTCC---AAAATTGAGCTTGAGGAGGCATTCCAGCTC---CAAGATGCTAACGGTGTAACGGCCCTCGGC---------------TTTCCT---------TGTGGTGAAAGTTGCGTCTGGATA------CCATGC---ATTACTGCCATC---GTCGGCTGTAGCTGC------------AAAAGCAAAGTTTGCTACCGC---TGA
		</sequence>
		<sequence>
			<taxon idref="prc_vitri17_HQ1"/>
			ACCACTGAGAAAGATGTCATCTCAGCTGAAGCTGTTCAGACCATTCTC------AAGATG---AAT---CCGAGCTCAAAC---TCAATC---------CCA---GAC---ATT---AATGAAATCGTC---AAGATGAAG---ACAGTCGTCTCC---AGTTCAGTCCTTGATCCCTTCATTCTGAAACACCAAGGTGGTGGCTCCCATGGAGGCTCTGATGATCAG---------GTTGCT---------TGCGGTGAGAGCTGCGCCATGACC------CCGTGT---TTCATGCATGTC---GTTGGGTGTGTTTGC------------AGCCAAAAGGTTTGCTACAGGGGTTAG
		</sequence>
		<sequence>
			<taxon idref="_prc_vitri66_HQ1V"/>
			???????????????????????????????????????????????????????????????????????????????????????????????????????????????????????????????????????????????????????????????GTCCTTGATCACGATGCCTTCATCCTCAAA---CACCATGGTGGCTCCCAT---GGCTCTGATGATCAG---------ATGCCT---------TGCGGTGAGAGCTGCGTTTATATC------CCGTGC---TTTACGAGAGTT---GTTGGATGTGCTTGC------------AGCGAAAAAGTTTGCTACAAGGGTTAG
		</sequence>
		<sequence>
			<taxon idref="VbCP21_DI1"/>
			AAACTTGGAAAAGACATCATCTCAGGTGAACAAGTCGTAGCGATGCTT---------AAGAGAGGG---------------------------GAA---GATTTGGAATCCATA---AATGCT---------ATGCTGAAAAGAACGGCTATCGTCACCGGCGAAGTCTTTGAGTCCTTCCTTGAGGCC---------------CATAATCTCCTCAAAGGTGATGGT---------GTTCAG---------TGCGGTCCCACTTGCCGCTTTGGTCCAGTTAATTGT---GGCATCAATCCC------AGATGTAATTGC------------AGAAACACCCGTTGTGTCTGG---GAT
		</sequence>
		<sequence>
			<taxon idref="vima2_DI1"/>
			ACACTTGGAAGAGACATCATCTCAGGTGAACAAGTCGTAGCGATGCTT---------AAGAGAGGG---------------------------GAA---GGTTTGGAATCCATG---AATGCT---------ATGCTGAAAAGAACGGCTGTCGTCACCGGCGAAGTCTTAGAGTCCTTCCTTGATACC---------------CACAACCTCCTTAAAGGTGATGGT---------GTTCAG---------TGCGGTCCAACTTGCAGATTTGGTCCAGTTAATTGT---GGCATCAATCCC------AAATGTAATTGT------------AGAAACACCCTTTGTGTCTGG---GAT
		</sequence>
		<sequence>
			<taxon idref="vori1_PD1"/>
			ACAGCAAGTAATGCGATTTCGTTGCGGCTCCTCATGATCGAGAGTAAT------CATACTCGTATT---------------------------------GAATCGGAAAACTTT---TGTGGT---------AGTAGTCGG---TGCATCATAGGT---TCGTGCCCTCATGGTTGTGGTTGTCAGTAT---------CCCGACTGCTTTATGCTGCCGGCTAGCGGT---------GTACCCGGTGATTATTGTGGTGAA---TGCGGCTTTGGT------CCGTGC------------CCT---GAAGGTTGTGCTTGT------------GACTGGCCCATGTGCGTACGGTTCACG
		</sequence>
		<sequence>
			<taxon idref="vori2_PD1"/>
			ATGGTTAGTAATGCGATTTCGTTGCGGCTCCTCATGATCGAGGGTAAT------CATACTCGTATT---------------------------------GAAGATGAA---TAT---TGTGGT---------ATTACT------TGCACCATAGGT---CCGTGCCCTTATGGCTGTGCTTGTCACTGG---------CCCCGCTGCTATATTATACCGGGTAGTGGT---------GTT------------TGTGGTGAT---TGCGGCTTTGGT------CCGTGC------------GCT---GAAGGTTGTTATTGT------------GATTTCCCCCGTTGCTTTCCGATCACT
		</sequence>
		<sequence>
			<taxon idref="VocA_YY2"/>
			GCAGTG---GACGATTTCATCACTCGTCGAGCATACGACAATCTTGTC---------AAGAGCGGT------------------------------------------GCCATCAAAGACATTCCAGTC---ATGGCCAAA---ACCATCATCTCA---AACCCAGTCCTGGAAGAAGGAATGCTTACT---------TATTACACTAACAAAAAACTCGGCGACAGC---------GCCATTTCA------TGTGGGGAAACTTGCTTCAAGTTT------AAATGC---TACACT---CCT------AGGTGTAGCTGC------------AGCTATCCCGTATGC---AAA---TAA
		</sequence>
		<sequence>
			<taxon idref="vica1_YY2"/>
			GCAGTG---GACGATTTCATCACTCGTCGAGCATACGACAATCTTGTC---------AAGAGCGGT------------------------------------------GCCATCAATGACATTCCAGTC---ATGGCCAAA---ACCATCATCTCA---AACCCAGTCCTTGAAGAAGGACTGCTTACT---------TATTACTCTAACAACAAACTCGCCGATAGC---------GCCATTTCA------TGTGGGGAAACTTGCTTCAAGACT------AAATGC---TACACT---CCT------AGGTGTAGCTGC------------AGCTATCCCGTATGC---AAA---TAA
		</sequence>
		<sequence>
			<taxon idref="valt1_YY1"/>
			GCAGTG---GACGATTTCATCACTCGTCGAGCATACGACAATCTTGTC---------AGGAGCGGT------------------------------------------GCCATCAATGACATTCCAGTC---ATGCCCAAA---ACCATCATCTCA---AACCCAGTCCTTGAAGAAGCACTGCTTAAT---------TATTACTCTAACAACAAACTCGGCGGTAGC---------TCCTATAAA------TGTGGGGAAAGTTGTTTCAAGACT------AAATGC---TACACT---CCC------GGGTGTAAATGC------------GACTGGCCCTTATGCAAAAAA---AAT
		</sequence>
		<sequence>
			<taxon idref="vima1_YY1"/>
			GCAGTG---GACCATTTCATCACTCGTCGAGCATACGACAATCTTGTC---------AAGAGCGGT------------------------------------------GCCATCAATGACGATCCAGTC---ATGGCCAAA---ACCATCATCTCA---AACCCAGTCCTTGAAGACGCACCGCTTACT---------TATTATTCCTCTAACAAACTCCGCGGTACC---------GAATTACTA------TGTGGGGGATTTTGCAGATTCAGC------TTATGC---CGTCGT------------GGGTGTTATTGC------------GACTTCCCCAGATGCATGAAA---AAT
		</sequence>
		<sequence>
			<taxon idref="prc_ViulG_C__YS2"/>
			ACAGTG---GAAGATGTCATCACTCACGATCCGTACGGGAATCTTGTT---------ACAAGCAGA------------------------------------------GCCATT---GATGGCATTATC---GTGGCCAAA---ACCGTCATCTCA---AACCCAATCCTTGAAGAAGCACTGCTTACC------------TATTCCACCAACAAACTTGGTGGTCGT---------GCCGTT---------TGTGGGGAAACTTGCTTTGCGGGT------ATATGC---TACACT---CCT------GTTTGTGTTTGCGGC---------AAATGGGACTTATGCCGCATG---AAT
		</sequence>
		<sequence>
			<taxon idref="vima1_YS2"/>
			ACAGTG---GAAGATGTCATCACTCACAATCTGAACGGGAATCTTGTT---------ACAAGCAGA------------------------------------------GCCATT---GATGGCATTATC---ATGACCAAA---ACCGTCATCTCA---AACCCAATCTTTGAAGAAGCACTGCTTACC------------TATTCCATCAACAAACTTGGTGGTCGT---------GCCGTT---------TGTGGGGAAACTTGCTTTACGGGT------ATATGC---TACACT---CCT------ATTTGTGTTTGCGGC---------GAA????????????????????????
		</sequence>
		<sequence>
			<taxon idref="prc_vitri24_FS2"/>
			GAGACC---AAAGATTTCATCACTCGTGGAGCGTATGAAGATCTTGTT---------AAAAGAGGG---------------------------------------------------AAAGTCGTTACT---ACGTCCAAA---ACCATCATAGCA---AACCCAATCCTCGAAGAAGCATTTGCCGAG------------TTTAGC---CGCAAACTCGGTGGGGAG---------CCTGTC---------TGTGGGGATAGTTGCGTGTTTTTT------GGATGC---GACGAT---GAG------GGTTGCACTTGCGGC---------CCGTGGAGCCTGTGCTACAGA---AAT
		</sequence>
		<sequence>
			<taxon idref="prc_vitri28_FS2"/>
			GAGACC---AAAGATTTCATCACTCGTGGAGCGTATGAAGATCTTGTT---------AAAAGAGGG---------------------------------------------------A???------------CGTCCAAA---ACCATCATAGCA---AACCCAATCCTCGAAGAAGCATTTGCCGAG------------TTTAGC---CGCAAACTCGGTGGGGAG---------CCTGTC---------TGTGGGGATAGTTGCGTGTTTTTT------GGATGC---GACGAT---GAG------GGTTGCACTTGCGGC---------CCGTGGAGCCTGTGCTACAGA---AAT
		</sequence>
		<sequence>
			<taxon idref="vori1_YS1"/>
			GAAACG---AAAGATTTCATCACTCGTGGCGCATACGAAAATCTTGTC---------AAGAGCGGT------------------------------------------GCCATT---GAGGGCATCACC---ATGACCAAA---ACCATCATCTCA---AACCCAATCCTTGAAGAAGCACTGGTTGCC------------TATTCCAACCACAAGCTTGGTGGTGGT---------ACCATTTTTGAC---TGTGGTGAAACTTGCTTTTTGGGT------ACATGC---TACACT---GGT------GGTTGTTCTTGCGGC---------CAGTACAAATTTTGCTACGGCACAAAT
		</sequence>
		<sequence>
			<taxon idref="vive1_YS1"/>
			GAAACG---AAAGATTTCATCACTCGTGGCGCATACGAAAATCTTGTC---------AAGAGCGGT------------------------------------------GCCATT---GAGGGCATCACC---ATGACCAAA---ACCATCATCTCA---AATCCAATCCTTGAAGAAGCACTGGTTGCC------------TACTCCAACCACAAGCTTGGTGGTGGT---------ACCATTTTTGAC---TGTGGTGAAACTTGCTTTTTGGGT------ACATGC---TACACT---GGT------GGTTGTTCTTGCGGC---------CAGTTCAAATTTTGCTACGGCACAAAT
		</sequence>
		<sequence>
			<taxon idref="prc_vitri9_HF1"/>
			---ACT---AAAGATGTCATCACTCGTGGAGCATATGAGAAGCTCGTA---------AGCAGCGGT------------------------------------------GCCATT---CAAAGCATTACT---ATGACCAAA---ACTATCATATCA---AATCCAATCCTTGAAGAAGCTCTGGCTGCT------------CACTTCAACCACAAACTTGGCAGTGGT---------ACCATTTTCGAT---TGTGGTGAAACTTGTTTACTTGGT------AAATGC---TACACT---CCT------GGTTGTTCTTGCGGT---------AGCTGGGCCTTATGCTACGGTCAAAAT
		</sequence>
		<sequence>
			<taxon idref="prc_tricyclonA_HF1"/>
			GAGACG---AAAGATGTCATCACTCGTGCAGCGTACGAGAAACTAGTT---------GAAAGTGGA------------------------------------------GCCATT---CAGGGCATCACT---ATGACCAAA---ACCATCATATCA---AACCCAATCCTTGAAGAAGCACTGGTGGCT------------CACTTTAACCACAAACTTGGTGGCGGT---------ACCATTTTCGAT---TGTGGGGAATCGTGCTTTCTTGGT------ACATGC---TACACT---AAA------GGTTGTTCTTGCGGT---------GAATGGAAGTTGTGCTACGGTACAAAT
		</sequence>
		<sequence>
			<taxon idref="vacu1_YS3"/>
			GCAGTG---AAAGATTTCATCACTCGTGAAGCATACGAGAAGCTCGTC---------AACAGCGGG------------------------------------------GCCATG---GAGGGCGTCGCC---ATGACCAAA---ACCATCATCTCA---AACCCAGTTCTTGAAGAAGCACTCGTTACC------------TATTCTAAGAACAAACTTGGTGGT------------AGCATCTTCAAC---TGCGGTGAAACTTGCATCATGGGT------ACATGC---TATACT---TCT------GGGTGTTCTTGC------------GTCTATGGTGTGTGCTCCAAG---AAT
		</sequence>
		<sequence>
			<taxon idref="vacu2_YS3"/>
			GAAATA---AAAGATGTCATCACTCGTGAAGCATACGAGAAGCTCGTC---------AACAGCGGG------------------------------------------GCCATG---GAGGGCGTCGCC---ATGACCAAA---ACCATCATCTCA---AACCCAGTTCTTGAAGAAGCACTCGTTACC------------TATTCTAAGAACAAACTTGGTGGT------------AGCATCTTCAAC---TGCGGTGAAACTTGCATCATGGGT------ACATGC---TATACT---TCT------GGGTGTTCTTGC------------GTCTATGGTGTGTGCTCCAAG---AAT
		</sequence>
		<sequence>
			<taxon idref="vima1_YA1"/>
			GAAAAG---AAAGATGTCATCACTCGTGAAGCATACGAGAATCTCGTT---------AACAGCGGG------------------------------------------GCCATT---CAGGGCATTGCC---ATGACCAAA---ACCATAATCTCA---AACCCGATCCTTGAAGAAGCACTGGTTACC------------TATGCCAAAAACAAACTTGGTGGT------------AGCATTTTCAAC---TGCGGTGAATCTTGCGTGTTGGGT------ACATGC---TATACT---CCC------GGGTGTTCTTGC------------GTCTATGGCCTATGCTCCAAG---AAT
		</sequence>
		<sequence>
			<taxon idref="valt1_YA1"/>
			GAAATG---AAAGATGTCATCACTCGTGAAGCATACGGGAATCTCGTT---------AACAGCAGG------------------------------------------GCCATT---CAGGGCATTTCC---ATGACCAAA---ACCATCATCTCA---AACCCGATCCTTGAAGAAGCACTGGTTACC------------TATGCCAAAAACAAACTTGGTGGT------------AGCATTTTCAAC---TGCGGTGAATCTTGCGTGATGGGT------ACATGC---TATACT---TCC------GGGTGTTCTTGC------------GTCTATGGCCTATGCTCCAAG---AAT
		</sequence>
		<sequence>
			<taxon idref="vori1_YS4"/>
			---CAC---CAAGATGTCATCACTCGCCAAACTTACGAGGAGCTTCTC---------AAGAATGGG------------------------------------------GCTGTT---AATGGA---------ATGACCAAA---ACTGTCATCTCA---AACCCTGTTCTTGAAGAGGCTCTCTTCTCT------------TACGCCAACGAAAAACTCGGCGGT------------AATCCTATAATC---TGCGGAGAGACTTGCTTGTTGGGC------CGTTGC---TACACCGCATCGATT---GGGTGCTCTTGCAAC---------AGCTATCGAGTCTGCACCAAA---AAC
		</sequence>
		<sequence>
			<taxon idref="vima1_YS4"/>
			---CAG---CAAGATGTCATCACTGTCCAAGCTTATGAGGAGCTTCTC---------AAGAATGGG------------------------------------------GCTGCT---AATGGA---------ATGACCAAA---ACTGTCATCTCA---AGCCCTGTTCTTGAAGAGGCTCTCGTCTCC------------TACGGCAAGGAAAAACTCGGCGGT------------AATCCTGGAGCC---TGCGGAGAGACTTGCCTCTGGGGC------AAATGC---TACAGCGCATCGATT---GGGTGTTCTTGCAGC---------AAATATAAAGTCTGCACCCTA---AAC
		</sequence>
		<sequence>
			<taxon idref="vive1_YS5"/>
			---CAG---CAAGATGTCATCACTCTCCAAGCTTATGAGGAGCTTCTC---------AAGAATGGG------------------------------------------GCTGCT---AATGGA---------ATGACCAAA---ACTGTCATCTCA---AGCCCTGTTCTTGAAGAGGCTCTCGTCTCT------------TACTCCAAGAACAAGCTCGGCGGT------------CTTCCTGTC------TGCGGAGAGACTTGCGTCGGTGGA------ACATGC---AACACC---CCT------GGGTGCTCCTGC------------AGCTGGCCTGTTTGCACCAGA---AAT
		</sequence>
		<sequence>
			<taxon idref="VbCP25_YS5"/>
			---CAG---CAAGATGTCATCACTCTCCAAGCTTATGAGGAGCTTCTC---------AAGAATGGG------------------------------------------GCTGCT---AATGGA---------ATGACCAAA---ACTGTCATCTCA---AGCCCTGTTCTTGAAGAGGCTCTCGTCTCT------------TACTCCAAGAACAAGCTCGGCGGT------------CTTCCTGTC------TGCGGAGAGACTTGCGTCGGTGGA------GCATGC---AACACC---CCT------GGGTGCGCCTGC------------AGCTGGCCAGTCTGCACCAGA---AAC
		</sequence>
		<sequence>
			<taxon idref="vori1_YS6"/>
			GCTCAT---CAAGACGTCATCACTGTCCAAGCTTACGAGGAGATTCTC---------AAGAGTGGG------------------------------------------GCTTCTACCGATGGA---------ATGACCAAA---TCTGTCATCTCG---AACCCTCTTCTTGAAGAGGTTCTCGTCTCC------------TACTCCGAGAACAAACTTGGAGGT------------GTTCCCACT------TGTGGAGAGACATGCCTTTTTGGA------AAATGC---TACACC---CCT------GGGTGCTCTTG????????????????????????????????????????
		</sequence>
		<sequence>
			<taxon idref="vacu2_YS6"/>
			GCTCAT---CAAGACGTCATCACTCTCAAAGCTTACCAGGATCTTCTC---------AAGAGTGGG------------------------------------------GCTTCTACCGACGGA---------ATGACCAAA---TCTGTCATTTCA---AGCCCTCTTCTTGAAGAGGCTCTCGTCTCA------------TACTCCAAGAAAAAACTTGGAGGT------------TTGCCCGTG------TGCGGAGAGACTTGCACTTTGGGA------ACATGC---TACACC---CCT------GGGTGCTCTTGC------------GGCTGGCCTGTCTGCTTGAGA---AAC
		</sequence>
		<sequence>
			<taxon idref="vacu1_YA2"/>
			---ACT---CAAGATGTCATCACCCGTGATGCTTACGAGGCCCTTCTT---------AAGAGTGGG------------------------------------------GCTGCT---CATGGC---------TTGACCAAA---ACCGTCATCTCG---AGCCCTATTCTTGAAGAGACTCTCGTTTCC------------TATGCCAACAAAAAACTCGGTGGT------------CTTCCTATC------TGCGGGGAAACTTGTGTAGGTGGC------ACATGC---AACACC---CCC------GGGTGCTCTTGC------------AGCTGGCCTGTTTGCACGAGA---AAC
		</sequence>
		<sequence>
			<taxon idref="vima1_YA2"/>
			---ACT---CAAGATGTCATCACCCGTGATGCTTACGAGGCCCTTCTT---------AAGAGTGGG------------------------------------------GCTGCT---CATGGC---------TTGACCAAA---ACCGTCATCTCG---AGCCCTATTCTTGAAGAGACTCTCGTTTCC------------TATGCCAACAAAAAACTCGGTGGT------------CTTCCTGTC------TGCGGGGAAACTTGTGTAGGTGGC------ACATGC---AACACC---CCC------GGGTGTTCTTGC------------AGCTGGCCTGTTTGCACGAGA---AAC
		</sequence>
		<sequence>
			<taxon idref="vori1_FS1"/>
			GCAACT---CTGGACGTCATCACTAGCAATGCTTATGAGGCTCTTCTT---------AAGAGTGGG------------------------------------------GCTGCT---AATGGC---------ATGACCAAA---ACCGTCATCTCC---AGCCCTATTCTTGAGGAAACCCTCGTTTCT------------TTTTCCCAGAAGAAACTTGGTGGT------------CTTCCCGTT------TGTGGAGAAACTTGCTTCATGGGC------ACATGC---TACACC---CCT------GGGTGCTCTTGC------------AGCTATCCCGTCTGCACGAGA---AAT
		</sequence>
		<sequence>
			<taxon idref="_vive1_FS1"/>
			????????????????????????????????????????????????????????????????????????????????????????????????????????????????????????????????????ATGACCAAA---ACCGTCATCTCC---AGCCCTATTCTTGAGGAAACCCTCGTTTCT------------TTTTCCCAGAAGAAACTTGGTGGT------------CTTCCCATT------TGTGGAGAAACTTGCTTCATGGGC------ACATGC---TACACC---CCT------GGGTGCTCTTGC------------AGCTATCCCGTCTGCACGAGA---AAT
		</sequence>
		<sequence>
			<taxon idref="valt1_FA1"/>
			---AGT---AGAAACTCTTTCGATGAAAAGAAC------------------------------------------------------------------------------------------------------------------------------AGTCTTCTTCTCGAGGAGGCACTCGTTGCG------------TTCGCC---AAAAGAGGTGGTGAT------------ATCAATGGCCTCAACTGCGGTGAGACTTGTTGGGGGTTT------CATTGC---GACCGC---CCC------GATTGCTCTTGCGGGTTG------ACATGGCCTTATTGCGCCAAA---AAT
		</sequence>
		<sequence>
			<taxon idref="vima1_FA1"/>
			---AGT---AGAAACTCTTTCGATGAAAAGAAC------------------------------------------------------------------------------------------------------------------------------AATCTTATTCTCGAGGAGGCACTCGTTGCG------------TTCGCC---AAAAGAGGTAGTGAT------------ATCAATGGCTACAACTGCGGTGAGACTTGCTGGGGGTTT------CATTGC---GACCGA---GAC------GATTGCTCTTGCGGCTTG------ACATGGCCTTATTGCTCCAAA---AAT
		</sequence>
	</alignment>

	<!-- The unique patterns from 1 to end                                       -->
	<!-- npatterns=342                                                           -->
	<patterns id="patterns" from="1" strip="false">
		<alignment idref="alignment"/>
	</patterns>

	<!-- A prior on the distribution node heights defined given                  -->
	<!-- a Yule speciation process (a pure birth process).                       -->
	<yuleModel id="yule" units="substitutions">
		<birthRate>
			<parameter id="yule.birthRate" value="150.0" lower="0.0"/>
		</birthRate>
	</yuleModel>

	<!-- This is a simple constant population size coalescent model              -->
	<!-- that is used to generate an initial tree for the chain.                 -->
	<constantSize id="initialDemo" units="substitutions">
		<populationSize>
			<parameter id="initialDemo.popSize" value="100.0"/>
		</populationSize>
	</constantSize>

	<!-- Generate a random starting tree under the coalescent process            -->
	<coalescentTree id="startingTree" rootHeight="0.3">
		<taxa idref="taxa"/>
		<constantSize idref="initialDemo"/>
	</coalescentTree>

	<!-- Generate a tree model                                                   -->
	<treeModel id="treeModel">
		<coalescentTree idref="startingTree"/>
		<rootHeight>
			<parameter id="treeModel.rootHeight"/>
		</rootHeight>
		<nodeHeights internalNodes="true">
			<parameter id="treeModel.internalNodeHeights"/>
		</nodeHeights>
		<nodeHeights internalNodes="true" rootNode="true">
			<parameter id="treeModel.allInternalNodeHeights"/>
		</nodeHeights>
	</treeModel>

	<!-- Generate a speciation likelihood for Yule or Birth Death                -->
	<speciationLikelihood id="speciation">
		<model>
			<yuleModel idref="yule"/>
		</model>
		<speciesTree>
			<treeModel idref="treeModel"/>
		</speciesTree>
	</speciationLikelihood>

	<!-- The uncorrelated relaxed clock (Drummond, Ho, Phillips & Rambaut (2006) PLoS Biology 4, e88 )-->
	<discretizedBranchRates id="branchRates">
		<treeModel idref="treeModel"/>
		<distribution>
			<logNormalDistributionModel meanInRealSpace="true">
				<mean>
					<parameter id="ucld.mean" value="1.0"/>
				</mean>
				<stdev>
					<parameter id="ucld.stdev" value="0.3333333333333333" lower="0.0"/>
				</stdev>
			</logNormalDistributionModel>
		</distribution>
		<rateCategories>
			<parameter id="branchRates.categories"/>
		</rateCategories>
	</discretizedBranchRates>
	<rateStatistic id="meanRate" name="meanRate" mode="mean" internal="true" external="true">
		<treeModel idref="treeModel"/>
		<discretizedBranchRates idref="branchRates"/>
	</rateStatistic>
	<rateStatistic id="coefficientOfVariation" name="coefficientOfVariation" mode="coefficientOfVariation" internal="true" external="true">
		<treeModel idref="treeModel"/>
		<discretizedBranchRates idref="branchRates"/>
	</rateStatistic>
	<rateCovarianceStatistic id="covariance" name="covariance">
		<treeModel idref="treeModel"/>
		<discretizedBranchRates idref="branchRates"/>
	</rateCovarianceStatistic>

	<!-- The general time reversible (GTR) substitution model                    -->
	<gtrModel id="gtr">
		<frequencies>
			<frequencyModel dataType="nucleotide">
				<alignment idref="alignment"/>
				<frequencies>
					<parameter id="frequencies" dimension="4"/>
				</frequencies>
			</frequencyModel>
		</frequencies>
		<rateAC>
			<parameter id="ac" value="1.0" lower="0.0"/>
		</rateAC>
		<rateAG>
			<parameter id="ag" value="1.0" lower="0.0"/>
		</rateAG>
		<rateAT>
			<parameter id="at" value="1.0" lower="0.0"/>
		</rateAT>
		<rateCG>
			<parameter id="cg" value="1.0" lower="0.0"/>
		</rateCG>
		<rateGT>
			<parameter id="gt" value="1.0" lower="0.0"/>
		</rateGT>
	</gtrModel>

	<!-- site model                                                              -->
	<siteModel id="siteModel">
		<substitutionModel>
			<gtrModel idref="gtr"/>
		</substitutionModel>
		<gammaShape gammaCategories="4">
			<parameter id="alpha" value="0.5" lower="0.0"/>
		</gammaShape>
	</siteModel>

	<!-- Likelihood for tree given sequence data                                 -->
	<treeLikelihood id="treeLikelihood" useAmbiguities="false" stateTagName="states">
		<patterns idref="patterns"/>
		<treeModel idref="treeModel"/>
		<siteModel idref="siteModel"/>
		<discretizedBranchRates idref="branchRates"/>
	</treeLikelihood>

	<!-- Define operators                                                        -->
	<operators id="operators">
		<scaleOperator scaleFactor="0.75" weight="0.1">
			<parameter idref="ac"/>
		</scaleOperator>
		<scaleOperator scaleFactor="0.75" weight="0.1">
			<parameter idref="ag"/>
		</scaleOperator>
		<scaleOperator scaleFactor="0.75" weight="0.1">
			<parameter idref="at"/>
		</scaleOperator>
		<scaleOperator scaleFactor="0.75" weight="0.1">
			<parameter idref="cg"/>
		</scaleOperator>
		<scaleOperator scaleFactor="0.75" weight="0.1">
			<parameter idref="gt"/>
		</scaleOperator>
		<scaleOperator scaleFactor="0.75" weight="0.1">
			<parameter idref="alpha"/>
		</scaleOperator>
		<scaleOperator scaleFactor="0.75" weight="3">
			<parameter idref="ucld.stdev"/>
		</scaleOperator>
		<subtreeSlide size="0.03" gaussian="true" weight="15">
			<treeModel idref="treeModel"/>
		</subtreeSlide>
		<narrowExchange weight="15">
			<treeModel idref="treeModel"/>
		</narrowExchange>
		<wideExchange weight="3">
			<treeModel idref="treeModel"/>
		</wideExchange>
		<wilsonBalding weight="3">
			<treeModel idref="treeModel"/>
		</wilsonBalding>
		<scaleOperator scaleFactor="0.75" weight="3">
			<parameter idref="treeModel.rootHeight"/>
		</scaleOperator>
		<uniformOperator weight="30">
			<parameter idref="treeModel.internalNodeHeights"/>
		</uniformOperator>
		<scaleOperator scaleFactor="0.75" weight="3">
			<parameter idref="yule.birthRate"/>
		</scaleOperator>
		<upDownOperator scaleFactor="0.75" weight="3">
			<up>
			</up>
			<down>
				<parameter idref="treeModel.allInternalNodeHeights"/>
			</down>
		</upDownOperator>
		<swapOperator size="1" weight="10" autoOptimize="false">
			<parameter idref="branchRates.categories"/>
		</swapOperator>
		<uniformIntegerOperator weight="10">
			<parameter idref="branchRates.categories"/>
		</uniformIntegerOperator>
	</operators>

	<!-- Define MCMC                                                             -->
	<mcmc id="mcmc" chainLength="50000000" autoOptimize="true">
		<posterior id="posterior">
			<prior id="prior">
				<gammaPrior shape="0.05" scale="10.0" offset="0.0">
					<parameter idref="ac"/>
				</gammaPrior>
				<gammaPrior shape="0.05" scale="20.0" offset="0.0">
					<parameter idref="ag"/>
				</gammaPrior>
				<gammaPrior shape="0.05" scale="10.0" offset="0.0">
					<parameter idref="at"/>
				</gammaPrior>
				<gammaPrior shape="0.05" scale="10.0" offset="0.0">
					<parameter idref="cg"/>
				</gammaPrior>
				<gammaPrior shape="0.05" scale="10.0" offset="0.0">
					<parameter idref="gt"/>
				</gammaPrior>
				<exponentialPrior mean="0.5" offset="0.0">
					<parameter idref="alpha"/>
				</exponentialPrior>
				<exponentialPrior mean="0.3333333333333333" offset="0.0">
					<parameter idref="ucld.stdev"/>
				</exponentialPrior>
				<uniformPrior lower="0.0" upper="1.0E100">
					<parameter idref="yule.birthRate"/>
				</uniformPrior>
				<speciationLikelihood idref="speciation"/>
			</prior>
			<likelihood id="likelihood">
				<treeLikelihood idref="treeLikelihood"/>
			</likelihood>
		</posterior>
		<operators idref="operators"/>

		<!-- write log to screen                                                     -->
		<log id="screenLog" logEvery="10000">
			<column label="Posterior" dp="4" width="12">
				<posterior idref="posterior"/>
			</column>
			<column label="Prior" dp="4" width="12">
				<prior idref="prior"/>
			</column>
			<column label="Likelihood" dp="4" width="12">
				<likelihood idref="likelihood"/>
			</column>
			<column label="rootHeight" sf="6" width="12">
				<parameter idref="treeModel.rootHeight"/>
			</column>
			<column label="ucld.mean" sf="6" width="12">
				<parameter idref="ucld.mean"/>
			</column>
		</log>

		<!-- write log to file                                                       -->
		<log id="fileLog" logEvery="10000" fileName="precursor-dna-only_9_170823_50mill_1.log" overwrite="false">
			<posterior idref="posterior"/>
			<prior idref="prior"/>
			<likelihood idref="likelihood"/>
			<parameter idref="treeModel.rootHeight"/>
			<parameter idref="yule.birthRate"/>
			<parameter idref="ac"/>
			<parameter idref="ag"/>
			<parameter idref="at"/>
			<parameter idref="cg"/>
			<parameter idref="gt"/>
			<parameter idref="alpha"/>
			<parameter idref="ucld.mean"/>
			<parameter idref="ucld.stdev"/>
			<rateStatistic idref="meanRate"/>
			<rateStatistic idref="coefficientOfVariation"/>
			<rateCovarianceStatistic idref="covariance"/>
			<treeLikelihood idref="treeLikelihood"/>
			<speciationLikelihood idref="speciation"/>
		</log>

		<!-- write tree log to file                                                  -->
		<logTree id="treeFileLog" logEvery="10000" nexusFormat="true" fileName="precursor-dna-only_9_170823_50mill_1.trees" sortTranslationTable="true">
			<treeModel idref="treeModel"/>
			<trait name="rate" tag="rate">
				<discretizedBranchRates idref="branchRates"/>
			</trait>
			<posterior idref="posterior"/>
		</logTree>
	</mcmc>
	<report>
		<property name="timer">
			<mcmc idref="mcmc"/>
		</property>
	</report>
</beast>
