# Supplementary material for: Cyclotide Evolution: Insights from the Analyses of Their Precursor Sequences, Structures and Distribution in Violets (Viola)
Source: Front Plant Sci. 2017 Dec 18;8:2058. doi: 10.3389/fpls.2017.02058 (PMC5741643; doi:10.3389/fpls.2017.02058)
Supplement: Supplementary file 9 [file DataSheet4.ZIP]

Archive with 3 entries (2 files):
- Suppl_Data4_newick_tree.txt
- __MACOSX/
- __MACOSX/._Suppl_Data4_newick_tree.txt
