# Supplementary material for: Cyclotide Evolution: Insights from the Analyses of Their Precursor Sequences, Structures and Distribution in Violets (Viola)
Source: Front Plant Sci. 2017 Dec 18;8:2058. doi: 10.3389/fpls.2017.02058 (PMC5741643; doi:10.3389/fpls.2017.02058)
Supplement: Supplementary file 9 [file DataSheet4.ZIP › Suppl_Data4_newick_tree.txt]

((((((((((((vori1_GA2:0.012267,VbCP4a_GA2:0.012267):0.030783,valt1_GA1:0.04305):0.027889,(vbc1_GA1:0.048295,valt1_GP1:0.048295):0.022644):0.031466,prc_vitri5_GP1:0.102405):0.127147,(vima1_NF1:0.015524,VbCP17_NF1:0.015524):0.214028):0.055061,((vbc6_TN1:0.043719,vbc4_TN1:0.043719):0.075038,(_vori1_TN2:0.046468,vica1_TN2:0.046468):0.072289):0.165857):0.100432,(((((((VbCP10_NS4:0.032596,VbCP31_NS4:0.032596):0.050387,VbCP3c_NS5:0.082983):0.047089,VbCP36_NS5:0.130072):0.028429,(vima2_NS1:0.0506,vima1_NS1:0.0506):0.1079):0.020171,(vori1_NS3:0.061444,vive1_NS3:0.061444):0.117227):0.016543,VbCP3b_NS2:0.195215):0.03399,Voc3_NS2:0.229204):0.155842):0.058206,(((((VbCP1b_KL1:0.010376,VbCP1a_KL1:0.010376):0.070053,vacu2_NL2:0.080429):0.035999,((VbCP2c_NL1:0.021411,VbCP16_NL1:0.021411):0.021641,VbCP2e_NL2:0.043052):0.073376):0.050232,(valt1_NL3:0.033086,vori1_NL3:0.033086):0.133574):0.137118,(((valt1_RS2:0.017935,vima1_RS2:0.017935):0.049082,(prc_ViulL_C__RS1:0.028264,vacu1_RS1:0.028264):0.038753):0.175197,(prc_Viulx_C__TI1:0.052542,VbCP20_TI1:0.052542):0.189672):0.061565):0.139474):0.082306,((((VbCP18_HS1:0.06538,vive1_HS1:0.06538):0.121212,(vima1_HS2:0.053048,vive1_HS2:0.053048):0.133543):0.068569,((vima1_HS3:0.028124,vive1_HS3:0.028124):0.148036,(_vacu1_PS1:0.03874,vima1_PS1:0.03874):0.13742):0.079001):0.114759,((vima1_NK1:0.049171,vacu1_NK1:0.049171):0.131967,(vori1_HS4:0.083715,vacu1_HS4:0.083715):0.097423):0.188782):0.155638):0.026396,(vori1_PD1:0.117261,vori2_PD1:0.117261):0.434693):0.062736,((((((VbCP15_PP1:0.035675,vima1_PP1:0.035675):0.083085,vacu1_PN1:0.11876):0.044335,vima2_PN1:0.163095):0.134533,(prc_vitri48_KP1:0.160586,prc_vitri46_KP1:0.160586):0.137042):0.094501,(((vori1_ED1:0.023444,vive1_ED1:0.023444):0.040596,vacu1_QD1:0.064039):0.022929,vima1_QD1:0.086969):0.305161):0.101718,(_prc_vitri66_HQ1V:0.164862,prc_vitri17_HQ1:0.164862):0.328986):0.120842):0.140412,(((((((prc_vitri28_FS2:0.004498,prc_vitri24_FS2:0.004498):0.143043,(prc_tricyclonA_HF1:0.102628,prc_vitri9_HF1:0.102628):0.044913):0.053392,(vive1_YS1:0.01882,vori1_YS1:0.01882):0.182114):0.076161,((vacu2_YS3:0.021688,vacu1_YS3:0.021688):0.112381,(valt1_YA1:0.035297,vima1_YA1:0.035297):0.098772):0.143027):0.056844,((((vica1_YY2:0.028534,VocA_YY2:0.028534):0.058249,valt1_YY1:0.086783):0.047462,vima1_YY1:0.134245):0.103335,(vima1_YS2:0.050793,prc_ViulG_C__YS2:0.050793):0.186787):0.096359):0.137271,(((((vima1_YS4:0.069911,vori1_YS4:0.069911):0.05966,(VbCP25_YS5:0.030903,vive1_YS5:0.030903):0.098667):0.046779,(vori1_YS6:0.083345,vacu2_YS6:0.083345):0.093004):0.092937,((vori1_FS1:0.01299,_vive1_FS1:0.01299):0.162485,(vacu1_YA2:0.015252,vima1_YA2:0.015252):0.160223):0.093812):0.103118,(vima1_FA1:0.057707,valt1_FA1:0.057707):0.314697):0.098806):0.050919,(vima2_DI1:0.062162,VbCP21_DI1:0.062162):0.459968):0.232971);
